# Supplementary material for: Stage-Specific Transcriptomes of the Mussel Mytilus coruscus Reveals the Developmental Program for the Planktonic to Benthic Transition
Source: Genes (Basel). 2023 Jan 21;14(2):287. doi: 10.3390/genes14020287 (PMC9957406; doi:10.3390/genes14020287)
Supplement: Supplementary file 1 [file genes-14-00287-s001.zip]

Archive with 1 entries (1 files):
- genes-2146785-supplementary.xlsx
