# Supplementary material for: Stage-Specific Transcriptomes of the Mussel Mytilus coruscus Reveals the Developmental Program for the Planktonic to Benthic Transition
Source: Genes (Basel). 2023 Jan 21;14(2):287. doi: 10.3390/genes14020287 (PMC9957406; doi:10.3390/genes14020287)
Supplement: Supplementary file 1 [file genes-14-00287-s001.zip › genes-2146785-supplementary.xlsx]

## Sheet: Table S1
Table S1. The primer pairs used in qPCR are presented together with the amplicon size, melting temperature, r2 and efficiency. NpffR2: Neuropeptide FF receptor 2; Chrna9: neuronal acetylcholine receptor subunit alpha-9 isoform X1; Chrna10: neuronal acetylcholine receptor subunit alpha-10-like; EsR: estrogen receptor; Notch1: neurogenic locus notch homolog protein 1-like isoform X2; Notch: putativ…
Primer	Sequence (5'-3')	Amplicon Size (bp)	r2	Tm (°C)	Efficiency (%)
NpffR2-F	GCGGTTGTTGTTATTATGTTTG	156	0.99	53	0.95	Neuroendocrine
NpffR2-R	AGATGACCCGAGCCATTGAG
Chrna9-F	CTCAGTATTCCAGCAGATAGCGTG	194	0.99	57	0.9
Chrna9-R	TGGCAGATTACGTCCCCTTG
Chrna10-F	ACTTAGTGGCTCTTACAGATACCG	155	1	53	0.99
Chrna10-R	CCTCCTAATCAGAAACTCAACG
EsR-F	CAAGTCAGTGCCGTGTCGGA	169	0.99	60	0.99
EsR-R	GTGCTGTATCAACCACTGCGTC
Notch1-F	TGACCATCCTTGTCCTACGCA	142	0.99	59	0.92	Growth and apoptosis
Notch1-R	GCATCCTCCTTTGTCGCAGTG
Notch-F	TCAGCACCTTAGGAATAGCACAAT	145	1	56	0.92
Notch-R	GGACAGATAAAGTAACAGTTCCCAGA
CASP3-F	AAGGCGGCGACCAGGTTCAG	145	0,99	61	0.91
CASP3-R	GCTTCGCACTTTATTTCCCCAGAC
CASP3/7-F	AAAGACCAAGACCACCTATAACA	199	0.99	50	0.91
CASP3/7-R	CATTCAAATCCAAGCCCAGA
TLRW-F	CGTCATAATGTCACCAAACT	153	0.99	51	0.93	Immune
TLRW-R	ACAAGTAATGGCAAACCTCT
TLRC-F	AAGGAGGCAAGGAAAGGGTG	200	1	59	0.95
TLRC-R	AGACGACAGCAAACGGTGGA
TLR4-F	AGTTGCCGTGATGATGTTCGAG	178	1	58	0.94
TLR4-R	GGTAAAAGTCCGATGGGTGAGATG
Alox5-F	GCTATGAAGTGGATCAAAGCAGAC	157	1	56	0.96	Others
Alox5-R	GAGCAGGTAGTCCAGGCGATT
Btpl2-F	ATGGAGGACAACAGGCAGACG	121	0.99	59	0.93
Btpl2-R	ACCTGGTAAGAGCACTGGGATG

## Sheet: Table S2
Table S2. Differentially expressed genes (DEGs) with increase (|log2FC| ≧ 1) in the pediveliger stage compared to all other stages. Gene id, annotation and average TPM counts/stage (n=4) is indicated.
Gene_id	NR description	TPM read counts
		Trochophore	D-Veliger	Umbo	Pediveliger	Juvenile
Contig00827.g8	uncharacterized protein LOC117326894 [Pecten maximus]	0.445	0.2875	0.23	2.0325	0.4675
Contig00917.g1	uncharacterized protein LOC105341115 [Crassostrea gigas]	4.6175	1.02	0.4775	7.5175	5.465
Contig00973.g1	------	0.39	0.3275	0.2525	172.268	4.255
Contig00979.g3	baculoviral cra_a iap repeat-containing isoform, partial [Mytilus galloprovincialis]	0	0.5075	1.2025	9.02	2.545
Contig01016.g4	toll-like receptor W [Mytilus coruscus]	0.2775	0	0.0975	3.7075	0.695
Contig01016.g5	toll-like receptor g precursor [Mytilus galloprovincialis]	0.005	0.0025	0.02	3.275	0.39
Contig01211.g2	keratocan isoform X1 [Xenopus tropicalis]	0	0.9875	0.195	5.93	1.1275
Contig01230.g1	dicer (drh-1)-like related helicase family member, partial [Mytilus galloprovincialis]	0.5275	0.2325	0.5725	28.0575	7.79
Contig01265.g2	hypothetical protein AM593_07438, partial [Mytilus galloprovincialis]	3.1525	0.36	0.32	19.4275	2.405
Contig01265.g3	protein MTO1 homolog, mitochondrial-like isoform X1 [Pomacea canaliculata]	1.5625	1.7425	1.7275	7.385	1.65
Contig01349.g1	------	0	0	0	4.0725	0.23
Contig01460.g2	------	0	0.6375	0.36	171.51	30.885
Contig01465.g3	toll-like receptor g precursor [Mytilus galloprovincialis]	0	0.01	0.015	2.6025	0.2225
Contig01493.g3	Phenylalanine-4-hydroxylase [Clonorchis sinensis]	1.6775	4.8	2.145	1134.44	72.425
Contig01531.g1	------	0	0	0	0.84	0
Contig01642.g4	toll-like receptor g precursor [Mytilus galloprovincialis]	0	0.0275	0.0175	2.86	0.3325
Contig01642.g5	toll-like receptor g precursor [Mytilus galloprovincialis]	0.0325	0.0125	0.0275	5.965	0.3825
Contig01776.g3	uncharacterized protein LOC105345319 [Crassostrea gigas]	0.5925	0.0525	0.5125	39.9	10.995
Contig02033.g1	cholecystokinin receptor type A-like [Crassostrea virginica]	0	0	0	0.735	0.065
Contig02066.g3	Retrovirus-related Pol polyprotein from transposon [Apostichopus japonicus]	0.11	0.19	0.375	2.3125	0.55
Contig02313.g1	proximal thread matrix protein 1 variant a [Mytilus edulis]	0	5.225	1.4175	17.8475	5.935
Contig02387.g1	hypothetical protein AM593_00474, partial [Mytilus galloprovincialis]	0	0.0175	0.0175	2.6375	0.67
Contig02411.g1	------	0	0	0	3.0525	0.24
Contig02536.g1	PREDICTED: apolipoprotein D-like [Branchiostoma belcheri]	5.635	109.317	85.0725	392.627	53.3575
Contig02708.g2	myticalin A7 [Mytilus californianus]	0	0	0	23.5225	5.7125
Contig02728.g2	uncharacterized protein LOC117691134 isoform X1 [Crassostrea gigas]	4.275	5.33	2.79	18.38	7.035
Contig02776.g1	uncharacterized protein LOC105340984 [Crassostrea gigas]	0.6175	0.45	0.31	3.46	0.9425
Contig02898.g1	Transposable element Tcb2 transposase [Anabarilius grahami]	0	0.0575	0	4.565	0.58
Contig03026.g1	C-type lectin 9 [Mytilus galloprovincialis]	0	0	0.0625	2.7575	1.02
Contig03027.g1	uncharacterized protein LOC106181466 [Lingula anatina]	0.1625	6.9025	1.1925	256.877	43.4175
Contig03315.g1	------	0	0.2825	0.2275	5.91	1.0375
Contig03315.g3	------	0.1	0.1975	0.42	5.0525	0.6425
Contig03690.g1	protein turtle-like isoform X1 [Limulus polyphemus]	0	0.0175	0.0225	2.5925	0.7225
Contig03875.g1	uncharacterized protein LOC106181466 [Lingula anatina]	0.0425	2.6875	2.36	162.82	28.4775
Contig03943.g1	4-hydroxybutyrate coenzyme A transferase isoform X1 [Crassostrea gigas]	0.8125	3.2	0.9025	7.3025	2.2875
Contig03961.g1	nephrin-like [Mizuhopecten yessoensis]	0	0	0	0.62	0.0275
Contig04008.g1	hypothetical protein AM593_06308, partial [Mytilus galloprovincialis]	0.025	0.0525	0.1575	2.41	0.2675
Contig04046.g1	hypothetical protein AM593_03149, partial [Mytilus galloprovincialis]	0.14	5.8025	3.42	29.3725	7.2925
Contig04046.g2	hypothetical protein AM593_03149, partial [Mytilus galloprovincialis]	1.29	3.545	0.68	7.93	2.165
Contig04133.g4	Retrovirus-related Pol polyprotein from transposon [Apostichopus japonicus]	0.0325	0.2225	0.3125	1.6575	0.5175
Contig04191.g1	PREDICTED: fibrinogen-like protein A [Amphimedon queenslandica]	0	0	0.8025	63.11	21.8775
Contig04903.g1	------	0.525	0.22	0	1168.64	348.007
Contig05008.g3	transcription termination factor 2-like isoform X1 [Crassostrea virginica]	2.8425	4.08	1.6975	9.48	3.265
Contig05053.g1	------	0.155	1.335	0.4325	5.11	1.7
Contig05486.g1	bactericidal permeability increasing protein [Mytilus galloprovincialis]	1.065	2.81	2.11	53.63	7.135
LG01.g1066	uncharacterized protein LOC110451200 [Mizuhopecten yessoensis]	0.3375	0.035	0.01	2.585	0.345
LG01.g1431	------	6.4575	10.9325	8.2825	221.085	54.78
LG01.g1432	------	3.605	5.7425	2.635	79.91	19.2625
LG01.g145	dual specificity protein phosphatase 23-like isoform X1 [Mizuhopecten yessoensis]	9.5575	7.2075	2.38	77.9825	6.4825
LG01.g1640	hypothetical protein AWC38_SpisGene12630 [Stylophora pistillata]	0.3075	0.2525	0.155	1.1975	0.18
LG01.g1659	------	1.9175	0.1975	0.045	23.9425	4.7775
LG01.g1708	thread protein-1 [Mytilus coruscus]	0.1	1.1225	8.1125	1575.65	4.5775
LG01.g1869	ankyrin repeat and BTB/POZ domain-containing protein 1-like [Crassostrea virginica]	7.205	7.205	2.505	15.3275	3.405
LG01.g1911	Coadhesin [Exaiptasia pallida]	0.5675	9.5875	9.5575	111.203	9.8
LG01.g2088	hypothetical protein AM593_06778, partial [Mytilus galloprovincialis]	0.59	0.2825	0.155	3.825	0.625
LG01.g2093	TPR and ankyrin repeat-containing protein 1-like isoform X1 [Crassostrea virginica]	21.6875	1.5175	0.5375	5.4825	2.1775
LG01.g2095	cell surface hyaluronidase-like [Pecten maximus]	0.705	9.4225	5.07	92.3175	30.4725
LG01.g2199	hypothetical protein KP79_PYT18081 [Mizuhopecten yessoensis]	0	0	0	2.59	0
LG01.g238	hypothetical protein AM593_04533, partial [Mytilus galloprovincialis]	0.0875	0.3675	0.405	2.21	0.4875
LG01.g2394	hypothetical protein AM593_03149, partial [Mytilus galloprovincialis]	2.7375	4.88	1.8	13.0775	1.705
LG01.g2399	arachidonate 5-lipoxygenase isoform X1 [Crassostrea gigas]	20.07	40.81	15.7675	143.562	0.4025
LG01.g2782	------	14.0525	6.77	6.5025	33.065	10.2525
LG01.g2801	uncharacterized protein LOC110458532 [Mizuhopecten yessoensis]	0	0.015	0.0825	0.8675	0.23
LG01.g2883	gelsolin-like protein 2 [Crassostrea virginica]	75.215	109.465	64.365	301.908	93.3375
LG01.g304	uncharacterized protein LOC112574387 [Pomacea canaliculata]	3.6175	2.835	1.4175	65.0225	10.7225
LG01.g3069	hypothetical protein AM593_02124, partial [Mytilus galloprovincialis]	1.365	0.7875	0.315	8.2975	1.5825
LG01.g3090	hypothetical protein AM593_06308, partial [Mytilus galloprovincialis]	0.1525	0.155	0.1025	2.24	0.2925
LG01.g310	uncharacterized protein LOC110464341 [Mizuhopecten yessoensis]	0.145	1.9025	0.86	28.185	6.8
LG01.g3158	------	1.4025	0.7925	0.3225	13.045	2.69
LG01.g3190	hypothetical protein AM593_01994, partial [Mytilus galloprovincialis]	0.5975	1.05	1.56	12.8175	4.6275
LG01.g3292	carbohydrate sulfotransferase 8-like [Hippoglossus hippoglossus]	0	0	0	1.92	0.3125
LG01.g3321	E3 ubiquitin-protein ligase rnf213-alpha-like isoform X1 [Crassostrea virginica]	1.3525	1.4025	0.575	4.6725	1.52
LG01.g3325	SCO-spondin-like [Mizuhopecten yessoensis]	1.8225	2.1025	2.045	16.3525	5.8175
LG01.g3346	E3 ubiquitin-protein ligase rnf213-alpha-like, partial [Mizuhopecten yessoensis]	0.9725	0.4475	0.27	6.0075	2.04
LG01.g338	proprotein convertase subtilisin/kexin type 5-like [Crassostrea virginica]	0	0.4025	0.155	3.0225	0.89
LG01.g3414	uncharacterized protein LOC111108533 [Crassostrea virginica]	0.4675	0.1	0.305	3.1575	0.03
LG01.g3425	uncharacterized protein LOC114515835 [Dendronephthya gigantea]	0	0	0.185	39.285	3.5325
LG01.g343	uncharacterized protein LOC105325678 [Crassostrea gigas]	0	0	0	7.695	2.0475
LG01.g3580	byssal tyrosinase-like protein 2 [Mytilus coruscus]	0.0575	0.15	0.0275	29.6025	2.455
LG01.g3581	byssal tyrosinase-like protein 2 [Mytilus coruscus]	0.0375	0.0075	0	20.4275	0.8875
LG01.g3697	hypothetical protein LOTGIDRAFT_208417 [Lottia gigantea]	12.685	48.9975	33.1	321.262	49.185
LG01.g3725	2 3-5-oligoadenylate synthase, partial [Mytilus galloprovincialis]	1.14	9.09	6.8325	62.0625	22.7575
LG01.g3741	------	10.9225	1.955	1.1225	11.2375	1.045
LG01.g3788	multiple epidermal growth factor-like domains protein 11 [Crassostrea gigas]	5.8225	7.1225	4.485	26.48	1.67
LG01.g3910	gelsolin-like protein 2 [Crassostrea gigas]	31.68	53.955	34.9325	174.877	48.8
LG01.g4243	uncharacterized protein LOC117330352 [Pecten maximus]	1.9125	4.8375	0.585	21.265	7.9975
LG01.g4418	zygote arrest protein 1-like [Crassostrea virginica]	20.0275	11.775	6.3675	150.02	36.1075
LG01.g4437	helicase with zinc finger domain 2-like [Crassostrea virginica]	0.0225	0.01	0.0175	3.315	0.58
LG01.g4439	LOW QUALITY PROTEIN: helicase with zinc finger domain 2-like [Pecten maximus]	0	0	0	2.1575	0.225
LG01.g4440	LOW QUALITY PROTEIN: helicase with zinc finger domain 2-like [Pecten maximus]	0	0	0	2.2325	0.1375
LG01.g4444	helicase with zinc finger domain 2-like isoform X1 [Mizuhopecten yessoensis]	0.1225	0.33	0.8675	7.5625	2.99
LG01.g4475	------	0.2125	0.195	1.3175	11.31	1.24
LG01.g4521	hypothetical protein KP79_PYT08876 [Mizuhopecten yessoensis]	2.855	5.125	4.3925	352.877	24.5375
LG01.g4625	phenylalanine--tRNA ligase alpha subunit-like [Pecten maximus]	34.9775	16.9	0.8875	932.295	41.25
LG01.g4626	phenylalanine--tRNA ligase alpha subunit-like [Pecten maximus]	51.4575	14.13	1.155	720.54	30.235
LG01.g476	uncharacterized protein LOC110447600 [Mizuhopecten yessoensis]	0.82	1.1025	0.1625	2.02	0.4475
LG01.g576	cytochrome P450 10-like [Pecten maximus]	0.8425	2.625	2.41	46.7	15.0625
LG01.g696	receptor-type tyrosine-protein phosphatase epsilon isoform X5 [Crassostrea gigas]	1.0925	4.335	3.74	19.0375	5.0075
LG01.g697	neurogenic locus notch homolog protein 1-like isoform X2 [Pecten maximus]	6.7775	4.2675	2.0075	15.065	5.3
LG01.g720	cis-aconitate decarboxylase-like isoform X2 [Mizuhopecten yessoensis]	1.555	4.65	2.8925	29.1275	3.475
LG01.g992	ATP-dependent RNA helicase DEAH12, chloroplastic-like isoform X1 [Mizuhopecten yessoensis]	0.22	0.2975	0.23	4.1875	1.3425
LG02.g1009	mucin-19 [Crassostrea gigas]	0.3525	0.14	1.1875	100.812	31.1775
LG02.g1031	hemicentin-1-like isoform X2 [Crassostrea virginica]	8.865	7.435	4.1175	20.89	7.2275
LG02.g1201	uncharacterized protein LOC117344332 [Pecten maximus]	0.135	0.2	0.67	14.8225	1.455
LG02.g1325	uncharacterized protein LOC110457584 [Mizuhopecten yessoensis]	0.135	0.2	0.275	15.56	5.4775
LG02.g133	toll-like receptor 4 [Pecten maximus]	0.0225	0.0475	0.05	1.305	0.1275
LG02.g1346	peroxidase-like [Pecten maximus]	0.265	0.1325	0.0375	25.055	2.4725
LG02.g1391	uncharacterized protein LOC114959644 [Acropora millepora]	4.07	3.2225	1.83	73.7675	4.71
LG02.g1392	toll-like receptor T precursor [Mytilus galloprovincialis]	0.0575	0.03	0.02	0.3375	0.0375
LG02.g1896	hypothetical protein LOTGIDRAFT_108247 [Lottia gigantea]	0.2775	0.7075	0.7275	5.345	1.6875
LG02.g1941	arylsulfatase B-like isoform X1 [Pecten maximus]	4.1125	10.65	6.655	39.985	14.5725
LG02.g1947	carotenoid isomerooxygenase-like [Mizuhopecten yessoensis]	0.03	0.88	4.705	36.6275	1.355
LG02.g1950	hypothetical protein AM593_09985, partial [Mytilus galloprovincialis]	0.065	0.435	0.61	13.185	1.21
LG02.g1951	hypothetical protein AM593_09985, partial [Mytilus galloprovincialis]	0.0275	0.44	0.2875	6.435	1.0575
LG02.g1958	uncharacterized protein LOC111128727 [Crassostrea virginica]	0.2825	0.25	0.0875	4.3075	0.4225
LG02.g197	frizzled-5-like [Crassostrea virginica]	0.1425	10.0625	27.2475	149.06	14.255
LG02.g2052	signal transducer and activator of transcription 5A isoform X1 [Crassostrea gigas]	6.29	19.875	3.6525	55.7325	18.145
LG02.g2250	tRNA 2'-phosphotransferase 1-like [Mizuhopecten yessoensis]	2.3675	5.6	11.3225	122.907	23.67
LG02.g2347	neuroendocrine convertase 1-like [Lingula anatina]	0.13	2.55	5.1575	45.99	4.7175
LG02.g2450	------	0.665	0.155	0.0825	4	1.295
LG02.g2515	putative neurogenic locus Notch protein-like [Apostichopus japonicus]	0.8925	3.545	1.355	159.015	19.7325
LG02.g2608	protein neuralized, partial [Mytilus galloprovincialis]	2.9075	2.405	1.6875	8.4725	1.7425
LG02.g2675	uncharacterized protein LOC117342150 isoform X3 [Pecten maximus]	0	0	0	1.4575	0.42
LG02.g2710	protein dachsous isoform X2 [Hyposmocoma kahamanoa]	0	0.4575	0.865	5.6175	2.13
LG02.g2732	uncharacterized protein LOC117684865 [Crassostrea gigas]	0	0	0	344.173	25.1225
LG02.g2733	------	0	0	0	18.855	1.305
LG02.g2760	matrix metalloproteinase [Pinctada fucata]	23.85	61.6775	56.1625	336.83	78.705
LG02.g2779	eosinophil peroxidase [Crassostrea gigas]	9.5325	6.205	2.8325	97.705	30.1925
LG02.g2849	integrin alpha-4 [Crassostrea gigas]	10.86	10.185	3.1975	24.4275	0.125
LG02.g3153	------	1.8725	2.045	0.8525	9.725	2.4525
LG02.g3228	hypothetical protein AM593_09944, partial [Mytilus galloprovincialis]	0.0375	0.0725	0.0225	2.225	0.1525
LG02.g3230	sacsin-like [Mizuhopecten yessoensis]	0.0025	0.04	0	4.6075	0.5125
LG02.g3231	hypothetical protein AM593_09944, partial [Mytilus galloprovincialis]	0.92	0.28	0.3025	13.66	3.1925
LG02.g328	------	0.23	4.2	9.005	39.0125	13.53
LG02.g3378	steroid 17-alpha-hydroxylase/17,20 lyase-like [Crassostrea gigas]	0.0275	0.1575	0.225	3.0425	0.355
LG02.g338	uncharacterized protein LOC117321188 [Pecten maximus]	0.115	0.14	0.01	0.6825	0.0325
LG02.g339	Protein crumbs-like 2 [Mizuhopecten yessoensis]	4.09	5.7875	3.5225	53.5875	5.0475
LG02.g341	uncharacterized protein LOC105322112 [Crassostrea gigas]	1.3225	2.2225	2.52	21.2525	2.525
LG02.g343	uncharacterized protein LOC111124247 [Crassostrea virginica]	4.585	17.4575	3.68	88.4825	6.5025
LG02.g3463	PC3-like endoprotease variant B, partial [Lingula anatina]	0.305	5.0475	3.7225	23.0625	2.49
LG02.g3491	uncharacterized protein LOC110453791 isoform X2 [Mizuhopecten yessoensis]	2.0675	19.3825	14.2725	135.232	38.0125
LG02.g3643	toll-like 2 receptor, partial [Mytilus galloprovincialis]	0.035	0	0.0575	3.58	0.63
LG02.g3648	PREDICTED: tetratricopeptide repeat protein 22-like [Branchiostoma belcheri]	0	0.05	0.0575	3.275	0.82
LG02.g3655	cyclin-T2-like [Mizuhopecten yessoensis]	0	0	0	3.4075	0
LG02.g3748	sodium-dependent glucose transporter 1C isoform X1 [Crassostrea gigas]	0.5025	2.3525	1.2075	5.7725	2.045
LG02.g3828	hypothetical protein AM593_10024, partial [Mytilus galloprovincialis]	0.0275	0.1725	0.01	2.3475	0.86
LG02.g3942	signal transducer and activator of transcription 5B-like [Pomacea canaliculata]	1.99	9.1475	2.72	44.4475	16.41
LG02.g4090	uncharacterized protein LOC110448201 isoform X2 [Mizuhopecten yessoensis]	2.6875	8.2175	7.475	49.355	4.8875
LG02.g4128	nose resistant to fluoxetine protein 6-like [Mizuhopecten yessoensis]	0	1.905	3.8125	21.9025	6.52
LG02.g4147	uncharacterized protein LOC105343538 [Crassostrea gigas]	0.1325	3.99	2.18	35.9525	4.1025
LG02.g4314	LOW QUALITY PROTEIN: multidrug resistance-associated protein 1-like [Pecten maximus]	0.5425	0.8325	0.4475	2.8475	0.9925
LG02.g4356	clavaminate synthase-like protein At3g21360 [Crassostrea virginica]	0.2325	4.005	0.395	75.1775	2.255
LG02.g4367	tyramine beta-hydroxylase-like [Crassostrea virginica]	0.435	5.655	3.7475	24.49	4.435
LG02.g44	integrin alpha-9-like isoform X2 [Mizuhopecten yessoensis]	1.8625	3.1125	1.49	17.9175	6.0825
LG02.g4418	cysteine-rich venom protein pseudechetoxin-like isoform X2 [Crassostrea gigas]	2.4425	2.9475	2.625	17.4175	2.79
LG02.g491	Protein disulfide-isomerase A4, partial [Stegodyphus mimosarum]	3.9225	6.4625	3.995	111.132	13.865
LG02.g604	mucin-19 [Crassostrea gigas]	1.05	0.9325	25.8075	220.528	71.405
LG02.g77	------	1.17	0.7225	0.205	25.365	1.125
LG02.g829	------	1.355	7.535	4.43	20.0125	3.4575
LG02.g842	hypothetical protein KP79_PYT23720 [Mizuhopecten yessoensis]	0.1	0.145	0.1975	237.885	35.69
LG02.g919	uncharacterized protein LOC117321188 [Pecten maximus]	1.4725	0.315	0.575	5.5225	0.795
LG03.g1102	protein mono-ADP-ribosyltransferase PARP14 isoform X1 [Crassostrea gigas]	0.03	0.0225	0.0125	2.6625	0.47
LG03.g1103	protein mono-ADP-ribosyltransferase PARP14 isoform X1 [Crassostrea gigas]	0.0475	0	0.01	1.45	0.24
LG03.g1142	hypothetical protein LOTGIDRAFT_154656 [Lottia gigantea]	0.7	0.3825	0.4775	62.6975	6.91
LG03.g1169	hypothetical protein AM593_05251, partial [Mytilus galloprovincialis]	0.2	0.15	0.25	2.14	0.69
LG03.g1180	hypothetical protein AM593_05251, partial [Mytilus galloprovincialis]	0.0425	0.0175	0.1	5.075	1.045
LG03.g1189	------	0	0	0	2.425	0.2125
LG03.g1205	cholecystokinin receptor type A-like [Crassostrea virginica]	0.105	7.15	4.16	28.605	4.205
LG03.g1257	protein PML [Crassostrea gigas]	7.2275	5.14	2.24	15.865	0.06
LG03.g1316	uncharacterized protein LOC117330056 [Pecten maximus]	0.015	0.0225	0.01	1.11	0.405
LG03.g1490	hypothetical protein AM593_05891, partial [Mytilus galloprovincialis]	0	0.1675	0.1325	5.5325	0.33
LG03.g1513	PREDICTED: CUB and sushi domain-containing protein 3-like, partial [Amphimedon queenslandica]	0.4425	0.395	0.205	3.89	1.0675
LG03.g1571	hypothetical protein AM593_07086, partial [Mytilus galloprovincialis]	23.4525	6.2775	6.94	30.31	3.745
LG03.g1744	------	0	1.7525	1.79	43.5575	12.475
LG03.g1794	uncharacterized protein LOC105329788 [Crassostrea gigas]	0	0	0	0.86	0.1325
LG03.g1795	uncharacterized protein LOC105329788 [Crassostrea gigas]	0	0	0	1.845	0.2525
LG03.g1811	sodium- and chloride-dependent glycine transporter 1-like [Mizuhopecten yessoensis]	0.95	0.2375	0.29	7.7375	3.1
LG03.g1823	hypothetical protein AM593_03558, partial [Mytilus galloprovincialis]	0.085	0.0375	0.03	0.99	0.25
LG03.g1851	UDP-glucuronosyltransferase 1-6-like [Mizuhopecten yessoensis]	0.13	0.7225	1.245	6.035	2.2875
LG03.g1882	uncharacterized protein LOC106163538 [Lingula anatina]	0.48	0.8925	0.5325	7.6875	2.045
LG03.g1890	MACPF domain containing protein [Mytilus galloprovincialis]	6.41	78.5775	63.25	822.737	31.765
LG03.g1897	uncharacterized protein LOC117691134 isoform X1 [Crassostrea gigas]	1.7925	2.6475	1.4075	11.08	3.7475
LG03.g2015	hypothetical protein AM593_09126, partial [Mytilus galloprovincialis]	1.03	1.21	0.6125	4.5875	1.43
LG03.g2036	uncharacterized protein LOC110455968 [Mizuhopecten yessoensis]	0.6525	5.5525	5.16	27.625	10.705
LG03.g2149	------	0	0	0.1325	2.97	0.275
LG03.g2160	------	0	0	0.1425	7.615	2.305
LG03.g2281	------	0.8675	0.3475	0.425	36.395	1.705
LG03.g2282	------	0.325	0.18	0.125	16.44	0.9475
LG03.g2288	uncharacterized protein LOC117328744 [Pecten maximus]	2.5625	8.6325	5.67	28.3325	13.3375
LG03.g2302	Non-capsid protein NS-1 [Exaiptasia pallida]	0.875	0.305	0.0925	90.7875	14.1475
LG03.g2343	hypothetical protein AM593_09622, partial [Mytilus galloprovincialis]	0.1425	0.6425	1.44	12.6875	3.76
LG03.g2384	arachidonate 5-lipoxygenase isoform X1 [Crassostrea gigas]	0	0.09	0	0.5125	0
LG03.g2467	hypothetical protein AM593_10666, partial [Mytilus galloprovincialis]	0.085	0.3525	0.695	3.8975	1.11
LG03.g2542	uncharacterized protein LOC114958576 [Acropora millepora]	0.7625	1.96	1.73	9.6525	3.2525
LG03.g292	EIF4G, partial [Mytilus galloprovincialis]	0.1275	0.145	0.1075	1.69	0.315
LG03.g3084	fibrinogen-related protein 10 [Mytilus galloprovincialis]	0	0	0.1025	4.76	0.3475
LG03.g3130	uncharacterized protein LOC117328892 [Pecten maximus]	13.0675	20.99	13.8	110.403	30.0325
LG03.g3271	hypothetical protein AM593_02891, partial [Mytilus galloprovincialis]	0	0.96	6.6025	70.7125	17.6975
LG03.g3599	interferon-induced very large GTPase 1-like [Pecten maximus]	0.2725	0.22	0.055	4.8325	0.785
LG03.g3601	interferon-induced very large GTPase 1-like [Pecten maximus]	0	0	0	5.8275	1.0625
LG03.g540	------	0.2375	0.81	0.265	4.265	1.58
LG03.g679	------	0.1075	0.6575	0.36	5.705	2.2625
LG03.g692	hypothetical protein AM593_08302, partial [Mytilus galloprovincialis]	0.155	0.6725	0.365	15.9825	3.975
LG03.g698	hypothetical protein AM593_08302, partial [Mytilus galloprovincialis]	3.255	3.3775	3.3275	180.62	12.945
LG03.g699	hypothetical protein AM593_08302, partial [Mytilus galloprovincialis]	37.565	9.58	9.285	351.56	23.585
LG03.g726	uncharacterized protein LOC116224135 [Clupea harengus]	0	0	0.0425	2.36	0.34
LG03.g728	uncharacterized protein LOC114515836 [Dendronephthya gigantea]	0.47	0.12	0.15	8.6925	1.34
LG03.g730	uncharacterized protein LOC111858638 [Paramormyrops kingsleyae]	0	0.0575	0.245	5.7575	0.725
LG03.g749	glutamate--cysteine ligase catalytic subunit-like isoform X3 [Mizuhopecten yessoensis]	0.06	0.0125	0.005	1.305	0.4875
LG03.g767	------	0.065	1.595	1.555	29.535	3.7725
LG03.g867	toll-like receptor N precursor [Mytilus galloprovincialis]	0.015	0.0925	0.13	0.92	0.32
LG03.g921	hypothetical protein AM593_06966, partial [Mytilus galloprovincialis]	0.105	0.225	0.08	1.89	0.4525
LG03.g987	uncharacterized protein LOC105334496 [Crassostrea gigas]	0.11	0	0.0375	2.785	0.6525
LG04.g1009	hypothetical protein AM593_04775, partial [Mytilus galloprovincialis]	4.895	2.18	3.1525	43.4125	14.635
LG04.g1018	uncharacterized protein LOC105326457 [Crassostrea gigas]	0.765	3.5575	1.2725	25.9975	8.795
LG04.g1317	uncharacterized protein LOC116305182, partial [Actinia tenebrosa]	0.02	0.06	0	0.5325	0.0175
LG04.g133	potassium voltage-gated channel subfamily C member 3 [Crassostrea gigas]	0.3125	0.3425	0.3225	2.415	0.2125
LG04.g1366	hypothetical protein AM593_10379, partial [Mytilus galloprovincialis]	0	0	0	6.335	0.255
LG04.g1367	hypothetical protein AM593_10379, partial [Mytilus galloprovincialis]	0	0.0325	0	1.5025	0.17
LG04.g1368	hypothetical protein AM593_10379, partial [Mytilus galloprovincialis]	0	0	0	2.1375	0.31
LG04.g1370	hypothetical protein AM593_10379, partial [Mytilus galloprovincialis]	0.275	0.0975	0.1175	2.235	0.32
LG04.g1373	hypothetical protein AM593_10379, partial [Mytilus galloprovincialis]	0	0	0.0375	4.74	0.7975
LG04.g1375	hypothetical protein AM593_10379, partial [Mytilus galloprovincialis]	0	0	0	5.6725	0.3
LG04.g15	hypothetical protein AM593_02590, partial [Mytilus galloprovincialis]	0.1325	0.5925	0.8325	7.24	2.84
LG04.g1506	hypothetical protein AM593_07642, partial [Mytilus galloprovincialis]	0.5475	5.905	13.2025	235.903	18.185
LG04.g1507	hypothetical protein AM593_07642, partial [Mytilus galloprovincialis]	0.435	0.555	0.4375	13.68	4.2525
LG04.g1540	uncharacterized protein LOC117318403 isoform X1 [Pecten maximus]	2.315	0.5425	0.405	31.0625	7.325
LG04.g1561	------	0.0275	0.175	0.225	5.615	1.845
LG04.g1574	uncharacterized protein LOC117325855 [Pecten maximus]	0	0	0	23.59	5.8425
LG04.g1576	------	4.49	0.645	0.005	123.793	6.775
LG04.g1603	stromelysin-3 [Crassostrea gigas]	35.065	164.82	67.5225	595.222	0.8525
LG04.g185	caspase 3/7-4 [Mytilus galloprovincialis]	12.03	9.4325	4.02	31.23	10.28
LG04.g192	uncharacterized protein LOC105322280 [Crassostrea gigas]	0.27	0.6275	0.2	1.725	0.5975
LG04.g1938	uncharacterized protein LOC105348940 isoform X1 [Crassostrea gigas]	0.0525	0.07	0.025	1.5125	0.1525
LG04.g1993	Toll-like receptor A [Haliotis discus discus]	0	0.03	0	1.375	0.1225
LG04.g2005	dimethylaniline monooxygenase [N-oxide-forming] 5 [Crassostrea gigas]	1.5425	0.0575	0.1	3.7375	0.6275
LG04.g2132	2 3-5-oligoadenylate synthase, partial [Mytilus galloprovincialis]	0.0575	0.4125	1.275	11.8625	2.745
LG04.g2330	hypothetical protein LOTGIDRAFT_238695 [Lottia gigantea]	0.0225	2.0625	0.9225	16.46	5.28
LG04.g2376	hypothetical protein LOTGIDRAFT_173716 [Lottia gigantea]	0	0	0.12	2.4775	0.01
LG04.g2380	------	0	0.005	0.005	3.1625	0.0275
LG04.g241	uncharacterized protein LOC117690218 [Crassostrea gigas]	0.8625	0.1175	0.38	46.1875	11.32
LG04.g2546	uncharacterized protein LOC109619317 [Crassostrea gigas]	3.0225	1.0875	0.53	4.845	1.0675
LG04.g2559	hypothetical protein AM593_01621, partial [Mytilus galloprovincialis]	2.735	0.03	0.1575	8.81	1.1575
LG04.g2642	3 beta-hydroxysteroid dehydrogenase/Delta 5-->4-isomerase type 3 [Crassostrea gigas]	0.0775	2.6075	0.1275	5.27	0.25
LG04.g2716	hypothetical protein AM593_09973, partial [Mytilus galloprovincialis]	1.4	0.4225	0.6725	8.165	0.82
LG04.g2728	byssal metalloproteinase inhibitor-like protein 1 [Mytilus coruscus]	0.0325	0.2275	0.745	135.097	32.7925
LG04.g2736	byssal metalloproteinase inhibitor-like protein 1 [Mytilus coruscus]	0.4725	0.68	3.3925	552.053	55.7325
LG04.g2743	hypothetical protein AM593_08355, partial [Mytilus galloprovincialis]	0	0	1.0775	10.0375	0.6275
LG04.g2894	hypothetical protein AM593_04533, partial [Mytilus galloprovincialis]	0	0.48	1.1575	5.3775	2.255
LG04.g2962	hypothetical protein AM593_00110, partial [Mytilus galloprovincialis]	0	0.0825	0.195	2.0825	0.5625
LG04.g3003	hypothetical protein LOTGIDRAFT_159383 [Lottia gigantea]	5.885	26.85	17.1525	73.93	25.585
LG04.g3135	ras-related protein RABD2a-like isoform X2 [Pecten maximus]	0.03	2.7675	1.09	9.0075	3.47
LG04.g3139	------	0.195	5.775	7.595	51.66	16.7325
LG04.g3156	uncharacterized protein LOC117690218 [Crassostrea gigas]	0.085	0.0825	0.06	6.67	0.59
LG04.g3164	byssal glycosyl-hydrolase-like protein 2 [Mytilus coruscus]	0	0.0475	0.04	76.0225	1.75
LG04.g3354	hypothetical protein AM593_04067, partial [Mytilus galloprovincialis]	0	0.0125	0.025	3.03	1.405
LG04.g3356	uncharacterized protein LOC106168331 [Lingula anatina]	0	1.5525	0.87	6.925	0.9225
LG04.g3366	uncharacterized protein LOC106168331 [Lingula anatina]	0.01	4.425	2.4525	22.6525	4.8275
LG04.g3482	hypothetical protein AM593_00110, partial [Mytilus galloprovincialis]	0.005	0.0575	0.0875	1.185	0.2975
LG04.g362	hypothetical protein AM593_07438, partial [Mytilus galloprovincialis]	0	0	0.035	2.6225	0.2225
LG04.g365	hypothetical protein AM593_07438, partial [Mytilus galloprovincialis]	0.055	0.065	0.11	5.8475	1.1675
LG04.g371	hypothetical protein AM593_07438, partial [Mytilus galloprovincialis]	0	0	0	6.2525	1.3225
LG04.g401	uncharacterized protein LOC111136496 [Crassostrea virginica]	8.73	13.435	4.0525	107.312	25.6625
LG04.g437	Laccase-6 [Mizuhopecten yessoensis]	0	0.0275	0	6.325	0.81
LG04.g438	L-ascorbate oxidase-like [Mizuhopecten yessoensis]	0	0.085	0	10.195	1.385
LG04.g545	------	4.5075	2.7325	0.6875	39.9925	8.5575
LG04.g588	protein mab-21-like 3 [Pecten maximus]	2.665	8.555	2.575	60.39	23.4575
LG04.g652	------	0.035	0.0275	0.0425	1.61	0.2875
LG04.g664	uncharacterized protein LOC105348940 isoform X1 [Crassostrea gigas]	0.04	0.58	0.2575	26.7425	0.2775
LG04.g677	hypothetical protein AM593_00552, partial [Mytilus galloprovincialis]	0.015	0.3625	0.045	27.74	3.435
LG04.g685	nephrin-like [Mizuhopecten yessoensis]	0.0875	0	0.0675	1.6325	0.375
LG04.g722	procollagen galactosyltransferase 1-like isoform X1 [Mizuhopecten yessoensis]	0.045	0	0.1125	2.59	0.625
LG04.g784	ubiquitin recognition factor in ER-associated degradation protein 1-like isoform X2 [Pecten maximus]	0.0175	0	0	0.85	0.135
LG04.g960	neuropeptide S receptor-like [Mizuhopecten yessoensis]	0.19	0.185	0.3525	3.92	0.8275
LG04.g962	uncharacterized protein LOC111102957 [Crassostrea virginica]	0.0425	1.6875	2.8875	122.657	9.6875
LG05.g1147	uncharacterized protein LOC117680471 [Crassostrea gigas]	0.04	0.215	0.1025	3.2875	0.9025
LG05.g1291	uncharacterized protein LOC117318464 [Pecten maximus]	6.1175	6.975	10.62	44.115	1.9525
LG05.g1311	hypothetical protein AM593_02251, partial [Mytilus galloprovincialis]	13.3925	6.58	14.9075	299.755	78.2325
LG05.g1362	interferon-induced protein 44-like isoform X1 [Mizuhopecten yessoensis]	0.1975	3.135	3.895	41.13	10.5225
LG05.g1366	hypothetical protein AM593_02251, partial [Mytilus galloprovincialis]	0.9975	3.0025	2.07	41.535	12.29
LG05.g1454	hypothetical protein AM593_06913, partial [Mytilus galloprovincialis]	12.0275	12.2575	9.455	189.77	34.6425
LG05.g1456	hypothetical protein AM593_06913, partial [Mytilus galloprovincialis]	1.2575	0.68	0.29	12.9025	4.2275
LG05.g1458	------	0	0	0	1.95	0.2625
LG05.g1460	interaptin isoform X2 [Crassostrea gigas]	0.2	0.3625	0.6075	15.36	2.4375
LG05.g1462	hypothetical protein AM593_06913, partial [Mytilus galloprovincialis]	0.9025	0.725	2.25	62.95	8.425
LG05.g1472	solute carrier organic anion transporter family member 4A1-like [Mizuhopecten yessoensis]	1.0675	5.3475	0.675	10.26	1.44
LG05.g1698	ATP-binding cassette sub-family G member 5 isoform X1 [Crassostrea gigas]	0.475	6.4675	2.2775	21.7525	4.5225
LG05.g1712	hypothetical protein AM593_02916, partial [Mytilus galloprovincialis]	0.09	0.0175	0.2375	2.0675	0.3075
LG05.g1831	hypothetical protein AM593_10207, partial [Mytilus galloprovincialis]	0.28	1.8675	4.465	36.185	9.8225
LG05.g1987	stimulator of interferon protein 1 [Mytilus galloprovincialis]	1.75	12.225	6.8775	98.13	26.95
LG05.g2000	calcyphosine-like a isoform X2 [Esox lucius]	1.745	2.4825	2.5375	18.7125	1.895
LG05.g2001	hypothetical protein OJAV_G00124660 [Oryzias javanicus]	0.2925	0.255	0	28.22	6.3175
LG05.g2006	hypothetical protein AM593_09974, partial [Mytilus galloprovincialis]	1.47	2.315	0.8675	20.8375	7.4675
LG05.g2265	------	0.69	3.7	0.5475	5.4325	1.7475
LG05.g2342	galactosylceramide sulfotransferase-like [Crassostrea gigas]	0.115	0.0475	0.325	2.6725	0.585
LG05.g2417	cdc42 homolog [Mizuhopecten yessoensis]	4.305	1.2925	1.295	7.2275	2.25
LG05.g2576	uncharacterized protein LOC105335618 isoform X1 [Crassostrea gigas]	1.4825	0.695	0.3625	10.54	3.19
LG05.g2657	serine/arginine-rich splicing factor 7-like [Mizuhopecten yessoensis]	0.335	0.605	0.5	8.01	3.0925
LG05.g2666	uncharacterized protein LOC105342012 [Crassostrea gigas]	0.22	0.595	0.135	4.6125	1.435
LG05.g2668	uncharacterized protein LOC117315267 [Pecten maximus]	1.345	0.9825	0.4275	27.165	10.2025
LG05.g2770	IgGFc-binding protein-like isoform X2 [Crassostrea virginica]	0.17	0.15	0.2475	198.275	58.3875
LG05.g2796	toll-like receptor c [Mytilus galloprovincialis]	0.2525	1.1325	1.6125	17.165	6.03
LG05.g295	------	0.4875	0.3375	0	964.878	26.18
LG05.g3094	------	0.2025	0.3125	2.095	59.73	18.8125
LG05.g3119	epithelial-stromal interaction protein 1-like [Pecten maximus]	12.51	11.42	5.125	56.14	14.095
LG05.g3120	NFX1-type zinc finger-containing protein 1-like [Mizuhopecten yessoensis]	1.6275	1.9975	1.1425	24.635	7.905
LG05.g3121	NFX1-type zinc finger-containing protein 1-like [Mizuhopecten yessoensis]	1.885	0.875	0.675	12.535	3.76
LG05.g3127	NFX1-type zinc finger-containing protein 1-like [Mizuhopecten yessoensis]	0.095	0.3825	0.12	5.51	1.7
LG05.g3128	NFX1-type zinc finger-containing protein 1-like [Mizuhopecten yessoensis]	1.9925	2.1075	1.21	28.7925	6.9075
LG05.g315	------	0	0	0.1325	7.81	0
LG05.g3257	cytosolic a2 phospholipase, partial [Mytilus galloprovincialis]	0.2475	0.545	0.8025	5.59	2.2175
LG05.g3258	cytosolic a2 phospholipase, partial [Mytilus galloprovincialis]	0.165	0.7075	0.84	6.37	1.935
LG05.g3544	uncharacterized protein LOC116287147 [Actinia tenebrosa]	0.0475	0.0675	0.305	3.0725	1.06
LG05.g3590	GTPase IMAP family member 8-like isoform X1 [Carassius auratus]	0.31	0.3375	0	3.39	0.2875
LG05.g3651	------	0.4175	1.1175	2.2425	56.75	8.3475
LG05.g3714	spore cortex-lytic enzyme-like [Crassostrea gigas]	1.66	11.9575	47.43	636.778	50.1
LG05.g3788	LOW QUALITY PROTEIN: ALK tyrosine kinase receptor-like [Pecten maximus]	0.8525	1.1725	0.5775	2.5275	1.335
LG05.g3889	hypothetical protein KP79_PYT14112 [Mizuhopecten yessoensis]	0.58	0.3225	0.1925	9.61	0.41
LG05.g3979	uncharacterized protein LOC105342487 isoform X1 [Crassostrea gigas]	0	0.0175	0	0.5975	0.0475
LG05.g3995	TNF ligand-like 3 [Mytilus galloprovincialis]	0.675	3.1125	1.5975	12.555	1.95
LG05.g400	uncharacterized protein LOC105346164 isoform X15 [Crassostrea gigas]	76.61	154.722	56.53	355.235	43.025
LG05.g4221	solute carrier family 23 member 1-like isoform X1 [Pecten maximus]	0.2425	0.265	0.12	2.975	0.7275
LG05.g4228	protease inhibitor-like protein-1 [Mytilus coruscus]	0	0.1175	0.0575	2.315	0.72
LG05.g482	uncharacterized protein LOC117323459 [Pecten maximus]	1.835	5.455	1.1625	21.465	5.8525
LG05.g569	estrogen receptor [Mytilus edulis]	7.9225	7.7375	2.435	24.6675	8.99
LG05.g57	hypothetical protein AMELA_G00175650 [Ameiurus melas]	0	0	0.0375	1.0825	0.105
LG05.g638	hypothetical protein AM593_04533, partial [Mytilus galloprovincialis]	0.2725	0.1025	0.23	1.48	0.425
LG05.g719	uncharacterized protein LOC105342035 [Crassostrea gigas]	0.3475	54.3225	65.4075	542.775	11.0525
LG06.g1191	sialin-like [Pecten maximus]	0.065	0.035	0	1.1125	0.17
LG06.g1322	uncharacterized protein LOC117689793 [Crassostrea gigas]	0.295	0.0425	0.0075	6.18	0.67
LG06.g1325	hypothetical protein AM593_02280, partial [Mytilus galloprovincialis]	0.06	0.135	0.0175	5	0.695
LG06.g1355	uncharacterized protein LOC105325359 [Crassostrea gigas]	0.0525	0.6875	0	12.2325	1.815
LG06.g1400	hypothetical protein AM593_00240, partial [Mytilus galloprovincialis]	3.445	4.975	4.815	331.897	45.8675
LG06.g1427	hypothetical protein AM593_07624, partial [Mytilus galloprovincialis]	39.195	17.445	8.5	38.4475	20.91
LG06.g1534	hemicentin-2-like [Mizuhopecten yessoensis]	0	0.1175	0.0975	3.22	1.2625
LG06.g1557	------	0.51	0.655	0.0525	2.4475	0.08
LG06.g1606	PREDICTED: fucolectin-like [Latimeria chalumnae]	0.6175	0.995	1.0375	6.9075	1.8025
LG06.g179	glycogen-binding subunit 76A-like [Mizuhopecten yessoensis]	0.38	0.63	0.315	3.88	0.9225
LG06.g2108	hypothetical protein AM593_03509, partial [Mytilus galloprovincialis]	0.1625	0.4525	0.235	1.845	0.385
LG06.g2109	hypothetical protein AM593_07624, partial [Mytilus galloprovincialis]	0.58	0.735	0.2725	6.3025	0.3925
LG06.g2123	hypothetical protein AM593_09641, partial [Mytilus galloprovincialis]	17.38	0.83	0.29	427.12	144.62
LG06.g221	E3 ubiquitin-protein ligase rnf213-alpha-like [Crassostrea gigas]	0.8725	1.2675	0.545	11.6475	2.525
LG06.g223	E3 ubiquitin-protein ligase rnf213-alpha-like isoform X3 [Mizuhopecten yessoensis]	20.205	8.47	5.695	29.0625	9.4825
LG06.g224	hypothetical protein AM593_04433, partial [Mytilus galloprovincialis]	0.06	0.1025	0.0375	1.7925	0.095
LG06.g2294	uncharacterized protein LOC117322017 [Pecten maximus]	0.0725	0.1325	0.015	1.92	0.53
LG06.g231	hypothetical protein AM593_08180, partial [Mytilus galloprovincialis]	0.2375	0.1	0.075	1.57	0.3
LG06.g2313	sacsin-like [Stylophora pistillata]	0.065	0.06	0.03	1.55	0.58
LG06.g242	hypothetical protein AM593_08961, partial [Mytilus galloprovincialis]	1.345	1.295	1.2625	20.8375	6.33
LG06.g243	E3 ubiquitin-protein ligase rnf213-alpha-like [Crassostrea gigas]	0.405	0.545	0.385	6.7375	1.655
LG06.g244	E3 ubiquitin-protein ligase rnf213-alpha-like, partial [Mizuhopecten yessoensis]	0.03	0.0125	0.0125	0.5075	0.0725
LG06.g247	uncharacterized protein LOC110462085 isoform X1 [Mizuhopecten yessoensis]	0.07	0.07	0.0475	3.3925	0.6
LG06.g2471	------	2.375	6.74	20.2475	153.395	40.5625
LG06.g2518	------	11.42	8.105	6.9725	132.64	14.935
LG06.g2530	sodium bicarbonate cotransporter 3-like isoform X2 [Crassostrea virginica]	0.415	0.4075	0.4	6.0225	2.0525
LG06.g2625	dipeptidyl peptidase 9-like [Pecten maximus]	12.545	12.1725	5.42	68.905	13.9925
LG06.g2807	uncharacterized protein LOC105330416 isoform X5 [Crassostrea gigas]	0.8775	0.39	0.23	2.48	0.8325
LG06.g2917	------	0.32	0.46	0.4675	4.65	1.0625
LG06.g3027	lachesin, partial [Mytilus galloprovincialis]	2.1225	1.46	5.15	74.4975	16.37
LG06.g3030	hypothetical protein AM593_00110, partial [Mytilus galloprovincialis]	0	0.1375	0.1475	1.345	0.405
LG06.g3350	------	4.2025	70.7075	33.91	334.185	67.25
LG06.g3401	------	0.2275	9.325	11.7775	121.922	38.0725
LG06.g3415	------	0	0.0575	0.01	1.51	0.4075
LG06.g468	hypothetical protein AM593_00986, partial [Mytilus galloprovincialis]	5.4575	2.08	0.9225	150.972	31.58
LG06.g469	hypothetical protein AM593_00986, partial [Mytilus galloprovincialis]	0	0.18	0	62.4525	14.9675
LG06.g476	uncharacterized protein LOC105340540 isoform X2 [Crassostrea gigas]	1.595	6.79	3.05	17.25	4.9975
LG06.g494	myticusin-alpha precursor [Mytilus coruscus]	0.1	0.1275	0.15	2.4525	0.7675
LG06.g541	protein asteroid homolog 1-like [Mizuhopecten yessoensis]	0.14	0.3825	0.6275	6.7425	0.825
LG06.g542	LOW QUALITY PROTEIN: protein asteroid-like [Pecten maximus]	0.3275	0.75	0.725	4.8325	1.1175
LG06.g615	------	4.38	15.625	7.995	263.478	0.735
LG06.g666	E3 ubiquitin-protein ligase TRIM71-like [Crassostrea virginica]	0.0475	0.2225	0.05	2.9175	0.3775
LG06.g714	uncharacterized protein LOC111132164 [Crassostrea virginica]	0.1175	0.3975	1.62	388.507	96.5225
LG06.g764	uncharacterized protein LOC110448970, partial [Mizuhopecten yessoensis]	0.015	0.0975	0.27	15.1	3.13
LG06.g80	------	0.0375	0.0775	0	69.2025	3.1825
LG06.g81	------	0	0.17	0.04	77.155	4.1325
LG06.g890	uncharacterized protein LOC110442712 isoform X2 [Mizuhopecten yessoensis]	0.535	0.5625	0.415	11.77	3.3375
LG07.g1066	Retrovirus-related Pol polyprotein from transposon 412, partial [Araneus ventricosus]	1.7925	0.98	0.135	1.7375	0.4725
LG07.g1227	E3 ubiquitin-protein ligase DTX3L-like [Crassostrea virginica]	6.0375	9.3075	3.54	28.1	10.2875
LG07.g1228	uncharacterized protein LOC117314577 [Pecten maximus]	1.935	4.6225	1.9775	13.435	4.7575
LG07.g1321	gonadotropin-releasing hormone II receptor-like [Mizuhopecten yessoensis]	17.8725	31.035	4.6125	22.0975	19.14
LG07.g1369	hypothetical protein AM593_03558, partial [Mytilus galloprovincialis]	0.3475	1.03	0.295	4.495	1.2925
LG07.g1383	hypothetical protein AM593_03558, partial [Mytilus galloprovincialis]	0	0.0275	0.02	6.5925	1.5075
LG07.g1384	hypothetical protein AM593_03558, partial [Mytilus galloprovincialis]	0.01	0.025	0.0075	2.0475	0.335
LG07.g1390	hypothetical protein AM593_03558, partial [Mytilus galloprovincialis]	0.0025	0.0375	0	0.2325	0.055
LG07.g1403	hypothetical protein AM593_00474, partial [Mytilus galloprovincialis]	0.115	0.1625	0.255	4.155	1.2925
LG07.g1464	RIG-like receptor 1 [Mytilus galloprovincialis]	0.74	2.2325	0.455	13.95	2.41
LG07.g1466	RIG-like receptor 1 [Mytilus galloprovincialis]	0.295	2.0225	0.3925	11.4575	1.8025
LG07.g1468	RIG-like receptor 1 [Mytilus galloprovincialis]	0.3725	3.7475	0.3225	20.39	2.51
LG07.g1556	probable ATP-dependent RNA helicase DHX58 [Crassostrea virginica]	0.4575	1.195	0.4925	5.3075	1.6875
LG07.g1557	probable ATP-dependent RNA helicase DHX58 [Crassostrea virginica]	2.485	1.635	1.0175	9.8825	3.46
LG07.g1742	------	2.4175	3.275	1.9925	29.2075	6.08
LG07.g1745	hypothetical protein AM593_00670, partial [Mytilus galloprovincialis]	0.66	1.045	1.71	140.338	12.0675
LG07.g2107	hypothetical protein AM593_06734, partial [Mytilus galloprovincialis]	1.6125	5.8375	2.125	26.535	4.215
LG07.g2262	------	0.5275	0.365	0.14	4.6075	1.1975
LG07.g2299	Sacsin [Mizuhopecten yessoensis]	0.03	0.0825	0.0325	1.7375	0.395
LG07.g2303	uncharacterized protein LOC111101877 [Crassostrea virginica]	0	0	0	0.705	0
LG07.g2342	hypothetical protein XELAEV_18014248mg [Xenopus laevis]	0.0175	0	0.3825	5.0375	0.755
LG07.g2390	cholesterol 25-hydroxylase-like protein 1, member 2 [Crassostrea gigas]	15.505	13.8225	4.7675	83.7725	7.5575
LG07.g2392	hypothetical protein AM593_00321, partial [Mytilus galloprovincialis]	0.4075	0.5725	0.2825	6.49	1.495
LG07.g2406	uncharacterized protein LOC105327147 [Crassostrea gigas]	0.9725	0.3225	6.5875	190.252	54.2575
LG07.g2468	uncharacterized protein LOC111106938 [Crassostrea virginica]	43.72	7.815	3.915	151.17	22.615
LG07.g2478	arrestin domain-containing protein 3-like isoform X2 [Mizuhopecten yessoensis]	1.395	2.1425	1.8275	35.6325	2.5
LG07.g2501	uncharacterized protein LOC105322992 isoform X2 [Crassostrea gigas]	0.9025	1.54	2.3575	12.8325	5.375
LG07.g2506	uncharacterized protein LOC105342172 isoform X2 [Crassostrea gigas]	99.1325	101.65	27.9075	106.85	66.0975
LG07.g2571	poly [ADP-ribose] polymerase 14-like isoform X1 [Crassostrea virginica]	6.5075	6.865	3.0475	24.73	7.995
LG07.g2596	cartilage oligomeric matrix protein-like [Crassostrea virginica]	0	0.055	0.0525	7.665	2.89
LG07.g2738	------	0.6425	0.74	1.6175	12.7775	1.5875
LG07.g2767	hypothetical protein AM593_06168, partial [Mytilus galloprovincialis]	2.635	3.15	0.2475	170.232	14.755
LG07.g2788	sarcoplasmic reticulum histidine-rich calcium-binding protein-like [Pomacea canaliculata]	5.355	8.46	2.3275	81.86	26.1675
LG07.g2804	cartilage matrix protein [Crassostrea gigas]	0.3725	1.595	1.9775	36.26	4.75
LG07.g2842	putative aminopeptidase W07G4.4 [Crassostrea virginica]	31.3575	84.655	43.2	557.553	119.69
LG07.g2880	methyltransferase-like protein 27 [Pecten maximus]	0.26	25.145	54.615	487.582	121.815
LG07.g2911	sacsin [Nematostella vectensis]	0.0575	0.2925	0.015	1.505	0.1175
LG07.g2912	hypothetical protein AM593_09944, partial [Mytilus galloprovincialis]	0.1275	0.1725	0.065	4.1125	0.74
LG07.g2916	hypothetical protein AM593_09944, partial [Mytilus galloprovincialis]	0.3375	0.2375	0.195	12.4125	2.72
LG07.g312	opioid-binding protein/cell adhesion molecule homolog isoform X8 [Crassostrea gigas]	1.255	4.525	4.965	28.9625	9.1375
LG07.g3141	Cytochrome P450 26A1 [Mizuhopecten yessoensis]	0.1175	0.0525	0.29	14.915	2.7875
LG07.g3695	hypothetical protein AM593_01104, partial [Mytilus galloprovincialis]	1.47	2.3625	0.295	20.32	4.0825
LG07.g372	hypothetical protein LOTGIDRAFT_236772 [Lottia gigantea]	0.0475	0.0675	0.305	19.7075	3.3475
LG07.g3773	uncharacterized protein LOC114959644 [Acropora millepora]	1.53	0.205	0.145	22.9875	0.23
LG07.g3853	von Willebrand factor A domain-containing protein 5A-like [Pecten maximus]	0.1975	1.0675	0.2625	2.245	0.755
LG07.g413	neuronal acetylcholine receptor subunit alpha-10-like [Pecten maximus]	0.06	0.2325	0.1475	2.28	0.8675
LG07.g486	Retrovirus-related Pol polyprotein from transposon [Apostichopus japonicus]	0.115	0.0975	0.0225	2.2725	0.68
LG07.g514	uncharacterized protein LOC111346446 [Stylophora pistillata]	0.06	0.655	0.0925	2.4975	0.4925
LG07.g600	hypothetical protein LOTGIDRAFT_74150, partial [Lottia gigantea]	0	0.015	0.0125	0.4375	0
LG07.g684	dual oxidase 2-like [Pecten maximus]	27.0925	22.1525	8.23	85.645	6.8425
LG07.g705	vesicular glutamate transporter 2.2-like [Crassostrea virginica]	1.0775	7.65	2.6375	18.655	1.0325
LG07.g822	uncharacterized protein LOC111136032 [Crassostrea virginica]	14.435	12.0375	6.7125	25.715	12.3425
LG07.g840	------	2.9725	4.6725	5.88	25.9875	3.6125
LG07.g915	hypothetical protein AM593_04533, partial [Mytilus galloprovincialis]	0	0.0125	0.1625	1.615	0.48
LG07.g917	double-stranded deaminase rna-specific adenosine, partial [Mytilus galloprovincialis]	1.085	5.16	1.3775	222.562	11.615
LG07.g918	sacsin-like isoform X1 [Crassostrea gigas]	0.1725	0.1825	0.145	6.2075	1.0825
LG07.g921	hypothetical protein AM593_07708, partial [Mytilus galloprovincialis]	0.4125	0.225	0.2575	9.66	2.4025
LG07.g923	hypothetical protein AM593_07708, partial [Mytilus galloprovincialis]	0.9975	1.405	1.3625	37.8025	9.3925
LG07.g926	sacsin-like, partial [Mizuhopecten yessoensis]	0.185	0.705	0	3.515	0.415
LG07.g931	hypothetical protein AM593_07708, partial [Mytilus galloprovincialis]	0.34	0.7675	0.1075	4.035	0.4825
LG07.g932	hypothetical protein AM593_07708, partial [Mytilus galloprovincialis]	0.36	1.2275	0.1825	8.9275	1.1675
LG08.g1047	Neuropeptide FF receptor 2 [Mizuhopecten yessoensis]	0.26	0.695	0.2625	3.7625	0.995
LG08.g133	hypothetical protein AM593_06560, partial [Mytilus galloprovincialis]	2.59	3.9575	3.04	58.6425	19.815
LG08.g135	hypothetical protein AM593_06560, partial [Mytilus galloprovincialis]	1.03	1.0925	0.8125	15.7175	2.7725
LG08.g1439	sushi, von Willebrand factor type A, EGF and pentraxin domain-containing protein 1 [Crassostrea gigas]	2.975	3.3325	4.94	36.305	9.385
LG08.g1440	sushi, von Willebrand factor type A, EGF and pentraxin domain-containing protein 1 [Crassostrea gigas]	2.76	3.945	3.35	29.135	6.3075
LG08.g1444	sushi, von Willebrand factor type A, EGF and pentraxin domain-containing protein 1 [Crassostrea gigas]	0.14	0.1125	0.205	1.435	0.53
LG08.g1471	hypothetical protein AM593_05747, partial [Mytilus galloprovincialis]	0.99	10.7375	1.4775	94.8575	30.9625
LG08.g1486	interferon-induced very large GTPase 1-like [Mizuhopecten yessoensis]	0.045	0.0175	0.025	7.2625	0.6375
LG08.g1500	Apolipoprotein L3 [Stylophora pistillata]	0.13	1.305	0	7.5525	0.48
LG08.g1524	LOW QUALITY PROTEIN: protein asteroid-like [Pecten maximus]	0.66	0.5075	1.38	281.07	36.56
LG08.g1555	zinc finger MYM-type protein 1-like [Pecten maximus]	0.0425	0.22	0.045	1.0825	0.2575
LG08.g1557	hypothetical protein AM593_02853, partial [Mytilus galloprovincialis]	0.1325	0.0375	0.01	3.0025	0.2175
LG08.g1788	uncharacterized protein LOC117692930 [Crassostrea gigas]	0.0425	0.17	0.0775	1.55	0.2025
LG08.g1928	uncharacterized protein LOC105334496 [Crassostrea gigas]	0	0.0125	0.02	1.105	0.275
LG08.g2014	manganese-dependent ADP-ribose/CDP-alcohol diphosphatase-like isoform X1 [Pecten maximus]	0.885	2.4625	0.165	36.8675	7.4275
LG08.g2040	------	10.3375	2.47	1.36	25.4575	11.52
LG08.g2042	hypothetical protein LOTGIDRAFT_97333, partial [Lottia gigantea]	5.815	15.7525	30.115	183.548	33.12
LG08.g2051	deubiquitinase OTUD6B, partial [Exaiptasia pallida]	0.0975	0.12	0.06	1.2525	0.1275
LG08.g2056	uncharacterized protein LOC111346100 [Stylophora pistillata]	0.0375	0.02	0.0225	7.685	1.0875
LG08.g2057	uncharacterized protein LOC111346100 [Stylophora pistillata]	3.525	0.19	0.1525	13.3125	2.5275
LG08.g2143	transmembrane protein 94-like [Pecten maximus]	27.6475	12.295	2.165	28.6175	7.63
LG08.g2207	uncharacterized protein LOC105330279 [Crassostrea gigas]	0.02	0.095	1.1925	49.91	5.2875
LG08.g2210	uncharacterized protein LOC117690142 [Crassostrea gigas]	0.1075	0.0225	0.0775	41.7	6.2625
LG08.g2371	------	4.1775	3.2775	1.4325	1481.92	262.275
LG08.g249	phenylalanine ammonia-lyase 2-like [Lingula anatina]	0.995	2.4675	0	5.875	0.975
LG08.g2600	putative chitinase 1 [Pecten maximus]	2.4925	18.0925	9.2575	80.2375	19.9575
LG08.g2877	hypothetical protein AM593_00022, partial [Mytilus galloprovincialis]	0.495	1.905	0.82	11.29	3.27
LG08.g291	uncharacterized protein LOC105319128 [Crassostrea gigas]	93.4025	253.192	86.9075	1010.39	143.495
LG08.g3056	Polycystic kidney disease protein 1-like 2 [Mizuhopecten yessoensis]	17.8875	15.1875	6.8075	28.44	5.3225
LG08.g3223	Retinoblastoma-binding protein 5 [Stylophora pistillata]	0.07	0.355	0.2225	2.2425	0.7375
LG08.g3291	LOW QUALITY PROTEIN: rhodopsin, GQ-coupled-like [Crassostrea virginica]	0.0125	0.085	0.0325	6.3175	2.0025
LG08.g3379	PREDICTED: ras-related protein Rap-1-like [Aplysia californica]	0.2625	0.6075	0.2425	41.77	1.7775
LG08.g411	hypothetical protein AM593_03849, partial [Mytilus galloprovincialis]	3.3125	7.1275	7.285	344.053	81.6475
LG08.g44	------	0	0.3325	0.0275	3.0975	0.645
LG08.g448	------	0.01	1.185	0.6275	5.6275	1.0325
LG08.g581	LOW QUALITY PROTEIN: 4-aminobutyrate aminotransferase, mitochondrial [Crassostrea gigas]	0.06	0.5525	0.0425	14.6575	5.56
LG08.g605	------	0.2525	0.035	0.1025	1.8275	0.41
LG08.g681	patched domain-containing protein 3-like [Pecten maximus]	1.5325	5.24	0.6975	23.6975	1.8725
LG08.g706	------	0	0	0.025	1.81	0.1825
LG08.g791	hypothetical protein AM593_09083, partial [Mytilus galloprovincialis]	0.61	2.6375	1.65	13.955	5.6025
LG08.g792	LOW QUALITY PROTEIN: adhesion G protein-coupled receptor L3-like [Crassostrea virginica]	0	0.62	0.5775	3.6025	0.705
LG08.g85	------	18.5975	17.3275	27.4225	373.98	99.005
LG09.g1015	heat shock 70 kDa protein 12B-like [Pecten maximus]	0.085	0.0275	0.05	3.3925	0.795
LG09.g1023	LOW QUALITY PROTEIN: uncharacterized protein LOC117335842 [Pecten maximus]	1.7325	1.155	0.1275	11.7525	0.8225
LG09.g1034	toll-like receptor l [Mytilus galloprovincialis]	0	0	0	0.5025	0.0525
LG09.g1114	uncharacterized protein LOC111112774 isoform X5 [Crassostrea virginica]	0.695	1.24	1.685	10.505	3.1325
LG09.g1268	cytochrome 2b19 p450, partial [Mytilus galloprovincialis]	0	1.325	1.0575	3.445	1.2075
LG09.g1381	------	0.0825	1.055	0.2625	35.2175	12.8175
LG09.g1396	PREDICTED: low-density lipoprotein receptor-related protein 1-like isoform X2 [Cyprinodon variegatus]	0.0325	0.1375	0.095	4.3925	1.695
LG09.g1398	B-box type zinc finger protein ncl-1-like [Crassostrea virginica]	1.3175	1.685	1.53	8.495	2.14
LG09.g1431	allograft inflammatory factor-1 [Mytilus galloprovincialis]	2.415	0.9175	1.935	23.0625	8.145
LG09.g1555	cyclic GMP-AMP synthase-like isoform X3 [Crassostrea gigas]	0.11	0.8075	1.53	29.5575	11.3625
LG09.g1556	cyclic GMP-AMP synthase-like isoform X3 [Crassostrea gigas]	1.595	0.8225	1.935	21.4325	6.1825
LG09.g1568	hypothetical protein AM593_01510, partial [Mytilus galloprovincialis]	0.0725	0.115	0.635	3.7225	1.1725
LG09.g1688	uncharacterized protein LOC105342012 [Crassostrea gigas]	0.1325	0.3475	0.0875	20.8125	3.3625
LG09.g1784	heat shock 70 kDa protein 12A-like [Mizuhopecten yessoensis]	0.35	0.2875	0.4625	8.135	1.5575
LG09.g1785	heat shock 70 kDa protein 12B-like [Pecten maximus]	0.41	0.135	0.445	3.8075	0.5125
LG09.g1919	E3 ubiquitin-protein ligase rnf213-alpha-like [Pecten maximus]	0.2725	1.41	0.295	4.6675	1.6625
LG09.g1995	hypothetical protein AM593_04087, partial [Mytilus galloprovincialis]	0	0	0	55.97	4.32
LG09.g2039	sacsin-like isoform X2 [Crassostrea gigas]	0	0.015	0	0.18	0.015
LG09.g2109	PREDICTED: zinc finger MYM-type protein 2-like [Branchiostoma belcheri]	0.08	0.29	0.295	5.635	0.1825
LG09.g2194	uncharacterized protein LOC110445293 [Mizuhopecten yessoensis]	0.04	0.0275	0.05	1.8725	0.66
LG09.g2241	sacsin-like isoform X2 [Crassostrea gigas]	0.295	0.2525	0.1425	2.7675	0.6475
LG09.g2260	sacsin-like, partial [Pecten maximus]	0.17	0.17	0.185	5.2425	1.8675
LG09.g2263	sacsin-like [Crassostrea virginica]	0.05	0.025	0	0.6425	0.0925
LG09.g2485	RING finger protein 207-like, partial [Mizuhopecten yessoensis]	0.335	0.3675	0.435	3.1825	0.84
LG09.g2490	collagen chain alpha-1, partial [Mytilus galloprovincialis]	0.0275	0.065	0.125	137.865	42.145
LG09.g2692	probable helicase senataxin isoform X2 [Pecten maximus]	1.9025	1.605	0.81	19.8375	1.4675
LG09.g2694	------	0	0	0	1.935	0.1775
LG09.g2705	uncharacterized protein LOC110443760 [Mizuhopecten yessoensis]	0	0.0825	0.015	1.2025	0.255
LG09.g280	------	8.1575	3.18	3.87	106.718	39.52
LG09.g2806	hypothetical protein AM593_05558, partial [Mytilus galloprovincialis]	0.155	2.14	8.3625	190.398	8.405
LG09.g2809	hypothetical protein AM593_05558, partial [Mytilus galloprovincialis]	1.58	11.645	57.305	636.867	26.6275
LG09.g2811	hypothetical protein AM593_05558, partial [Mytilus galloprovincialis]	0.07	0.965	1.565	131.925	3.3375
LG09.g2813	hypothetical protein AM593_05557, partial [Mytilus galloprovincialis]	0	0.87	7.7925	65.2975	3.885
LG09.g2827	hypothetical protein AM593_05558, partial [Mytilus galloprovincialis]	0.455	0.5	1.5875	19.2825	2.42
LG09.g292	baculoviral cra_a iap repeat-containing isoform, partial [Mytilus galloprovincialis]	0.33	0.165	0.2	4.9875	1.5825
LG09.g2955	furin-like protease kpc-1 [Crassostrea gigas]	2.23	2.8	3.015	39.0375	0.245
LG09.g2956	furin-like protease kpc-1 [Crassostrea gigas]	0.53	2.18	0.6725	18.975	0.1775
LG09.g2958	furin-like protease kpc-1 [Crassostrea gigas]	0.885	1.87	1.63	27.5075	0.095
LG09.g377	atp-dependent ddx58 rna helicase, partial [Mytilus galloprovincialis]	0.305	0.1525	0.335	12.575	2.725
LG09.g378	hypothetical protein AM593_03449, partial [Mytilus galloprovincialis]	1.02	0.08	0.3425	11.425	3.7725
LG09.g397	hypothetical protein AM593_01510, partial [Mytilus galloprovincialis]	0.245	0.48	0.5575	13.94	0.7225
LG09.g59	uncharacterized protein LOC114971831 [Acropora millepora]	0.1825	0	0	9.8525	1.18
LG09.g600	hypothetical protein AM593_09811, partial [Mytilus galloprovincialis]	0.0675	0.0425	0.085	1.5675	0.475
LG09.g601	hypothetical protein AM593_09811, partial [Mytilus galloprovincialis]	0.605	0.45	0.3775	9.77	1.8625
LG09.g608	ATP-dependent RNA helicase DEAH12, chloroplastic-like isoform X1 [Mizuhopecten yessoensis]	0.04	0.0525	0.6	16.5575	2.25
LG09.g615	------	0.035	0.2125	0.9475	7.775	1.735
LG09.g874	hypothetical protein AM593_04533, partial [Mytilus galloprovincialis]	0.135	0.0675	0.04	1.675	0.445
LG09.g892	poly [ADP-ribose] polymerase 14-like isoform X2 [Crassostrea virginica]	0.72	2.265	0.7175	13.175	3.4025
LG09.g894	protein mono-ADP-ribosyltransferase PARP14 isoform X1 [Crassostrea gigas]	1	0.435	0.375	6.185	1.65
LG09.g900	protein mono-ADP-ribosyltransferase PARP14-like isoform X2 [Pecten maximus]	0.665	0.5775	0.32	2.2275	0.7275
LG09.g923	serine/threonine-protein phosphatase 6 regulatory ankyrin repeat subunit A-like isoform X3 [Crassostrea virginica]	0.2025	0.0775	0.205	1.3625	0.5075
LG09.g937	tyrosine-protein phosphatase 10D-like isoform X3 [Mizuhopecten yessoensis]	4.5975	1.125	0.6375	7.99	1.4425
LG10.g1329	hypothetical protein AM593_04533, partial [Mytilus galloprovincialis]	0.19	0.23	0.215	1.6475	0.465
LG10.g1421	hypothetical protein AM593_06549, partial [Mytilus galloprovincialis]	0.0375	0.83	0.26	15.3275	3.5375
LG10.g1475	glycoprotein-N-acetylgalactosamine 3-beta-galactosyltransferase 1-like isoform X2 [Mizuhopecten yessoensis]	0	0.2125	0.4475	6.22	1.9925
LG10.g1565	uncharacterized protein LOC117116471 [Anneissia japonica]	0.1	0.3975	0.045	1.0325	0.4775
LG10.g1598	------	0.235	0.4025	0.645	10.6325	3.9425
LG10.g1635	hypothetical protein AM593_08151, partial [Mytilus galloprovincialis]	0.265	1.1575	0.26	6.3725	1.705
LG10.g1644	uncharacterized protein LOC109618698 isoform X2 [Crassostrea gigas]	0.28	1.89	1.4125	11.2375	0.7375
LG10.g1655	uncharacterized protein LOC100890520 isoform X1 [Strongylocentrotus purpuratus]	0.025	0.2925	0.2825	7.73	1.395
LG10.g1788	uncharacterized protein K02A2.6-like [Crassostrea virginica]	0.2625	0.8	0.245	2.2775	0.71
LG10.g1789	uncharacterized protein LOC116426667 isoform X2 [Nomia melanderi]	0.2225	1.7175	1.1	11.7975	2.465
LG10.g1803	------	0.05	0.575	0.65	3.92	0.78
LG10.g1807	uncharacterized protein LOC106174983 [Lingula anatina]	0.0525	1.9775	2.12	26.9775	8
LG10.g1816	uncharacterized protein LOC110452522 isoform X2 [Mizuhopecten yessoensis]	0	1.88	0.67	5.405	0.48
LG10.g1880	neuronal acetylcholine receptor subunit alpha-9 isoform X1 [Crassostrea gigas]	0.65	2.3025	1.3175	73.3825	18.8075
LG10.g195	hypothetical protein KP79_PYT18039 [Mizuhopecten yessoensis]	0.055	0.7475	0.2125	4.0775	1.6075
LG10.g2048	------	0	0.2925	0.1375	8.145	0.935
LG10.g2072	toll-like receptor h precursor [Mytilus galloprovincialis]	0	0	0.065	1.0225	0.155
LG10.g213	hypothetical protein KP79_PYT04392 [Mizuhopecten yessoensis]	0.1375	0.17	0	1.4875	0.4175
LG10.g2162	putative sodium-dependent excitatory amino acid transporter glt-3 [Mizuhopecten yessoensis]	0.045	0.0675	0.09	0.8525	0.2375
LG10.g217	RING finger protein 145-like [Crassostrea virginica]	0.03	0.3775	0.1625	4.69	1.6825
LG10.g2233	------	0	9.805	1.585	50.935	1.745
LG10.g2347	hypothetical protein AM593_01343, partial [Mytilus galloprovincialis]	0.0225	0.0425	0.0575	0.86	0.2575
LG10.g2352	gamma-aminobutyric acid type B receptor subunit 2-like [Pecten maximus]	0.86	1.16	0.375	3.0575	0.81
LG10.g2544	byssal peroxidase-like protein 1 [Mytilus coruscus]	0.78	0.1775	1.3225	20.795	3.21
LG10.g2545	ATP-dependent RNA helicase DEAH12, chloroplastic-like [Pecten maximus]	1.9775	3.0675	1.4575	19.8975	6.2725
LG10.g2596	integumentary mucin C.1 [Crassostrea gigas]	0.1575	1.1975	0.7425	6.48	0.4225
LG10.g2663	DC-STAMP domain-containing protein 2-like [Pecten maximus]	0.3625	0.4725	0.3075	1.89	0.5175
LG10.g2737	retinol dehydrogenase 13 isoform X3 [Fundulus heteroclitus]	0.61	0.8	0.7175	2.9075	0.725
LG10.g2762	growth hormone secretagogue receptor type 1-like [Pecten maximus]	0.325	1.8525	1.4925	8.545	2.7675
LG10.g2780	uncharacterized protein LOC105340984 [Crassostrea gigas]	0.0625	0.09	0.085	3.84	1.2
LG10.g280	------	0.0425	0.54	0.0975	2.12	0.43
LG10.g2900	uncharacterized protein LOC105337358 isoform X1 [Crassostrea gigas]	0.1325	0.145	0.1725	5.8875	2.4425
LG10.g2902	uncharacterized protein LOC110446855 isoform X1 [Mizuhopecten yessoensis]	3.9275	16.19	3.765	35.23	10.24
LG10.g2903	hypothetical protein LOTGIDRAFT_239263 [Lottia gigantea]	0.15	0.1525	0.21	4.2125	0.575
LG10.g297	serine pats1 threonine-protein kinase, partial [Mytilus galloprovincialis]	0.2825	0.58	0.16	2.06	0.535
LG10.g3035	MAM domain-containing glycosylphosphatidylinositol anchor protein 2 [Mizuhopecten yessoensis]	3.3475	1.34	1.065	10.9275	2.6775
LG10.g3042	multiple epidermal growth factor-like domains protein 6 isoform X13 [Pomacea canaliculata]	6.0625	3.46	1.155	7.995	1.4625
LG10.g3068	hypothetical protein KP79_PYT23720 [Mizuhopecten yessoensis]	0.225	2.9025	0.5725	73.9	14.7025
LG10.g522	------	0.6775	1.085	1.2125	22.3625	5.3575
LG10.g616	------	0.2875	2.1975	1.085	10.8	3.915
LG10.g689	hypothetical protein AM593_03923, partial [Mytilus galloprovincialis]	0.25	0.035	0.0775	2.095	0.145
LG10.g740	uncharacterized protein LOC105325312 [Crassostrea gigas]	0.0575	0.25	0.125	7.1075	2.14
LG11.g1084	LOW QUALITY PROTEIN: hypothetical protein AM593_08543, partial [Mytilus galloprovincialis]	0	0.0525	0.1725	1.3375	0.395
LG11.g1186	hypothetical protein AM593_07716, partial [Mytilus galloprovincialis]	0.8775	0.5975	2.31	34.835	7.6375
LG11.g1339	low titin quality protein, partial [Mytilus galloprovincialis]	0	0.01	0	0.3025	0
LG11.g1358	serine proteinase, partial [Mytilus galloprovincialis]	0	2.1375	3.2875	21.3025	6.2325
LG11.g136	hypothetical protein AM593_10432, partial [Mytilus galloprovincialis]	1.055	4.4025	2.93	22.12	0.4925
LG11.g1455	hypothetical protein AM593_08200, partial [Mytilus galloprovincialis]	0.1	0.145	0.15	12.3525	2.145
LG11.g1614	hypothetical protein parPi_0020864 [Paroedura picta]	0.205	1.5275	10.4675	77.295	16.325
LG11.g1872	uncharacterized protein LOC110454339 [Mizuhopecten yessoensis]	0.0125	0.02	0	0.1525	0.0125
LG11.g254	uncharacterized protein LOC116306138 [Actinia tenebrosa]	0.8275	1.38	0.7725	16.6175	3.6875
LG11.g2768	toll-like receptor f precursor [Mytilus galloprovincialis]	0.015	0.34	0.8075	5.8975	3.1425
LG11.g2826	microfibril-associated glycoprotein 4-like [Acanthaster planci]	0	0.2525	0.275	4.725	0.1875
LG11.g2842	hypothetical protein AM593_07716, partial [Mytilus galloprovincialis]	0.0625	0.1175	0.1025	11.6175	1.27
LG11.g2887	hypothetical protein AM593_01463, partial [Mytilus galloprovincialis]	14.8075	4.8175	1.2525	22.0875	6.8575
LG11.g2959	uncharacterized protein LOC117296122 isoform X3 [Asterias rubens]	0	0.2325	0.095	2.8375	2.1275
LG11.g2960	hypothetical protein AM593_01059, partial [Mytilus galloprovincialis]	0.04	7.81	1.1425	21.535	7.125
LG11.g3052	------	0	0.1825	0.45	50.84	6.2775
LG11.g3053	------	0	0.0575	0.555	15.94	4.6725
LG11.g317	hypothetical protein AM593_01188, partial [Mytilus galloprovincialis]	0	0.5875	0.0325	15.1325	3.6425
LG11.g318	hypothetical protein LOTGIDRAFT_229342 [Lottia gigantea]	0.0175	0.17	0.45	18.3525	3.7575
LG11.g442	Fibrinogen C domain-containing protein 1 [Exaiptasia pallida]	0	0.2675	0.0825	4.43	1.3475
LG11.g634	deoxycytidylate deaminase-like isoform X1 [Pecten maximus]	1.925	2.6325	1.2975	6.895	2.555
LG11.g681	collagen-like protein-5 [Mytilus coruscus]	0.075	0.0875	0.1725	50.4675	18.005
LG11.g752	uncharacterized protein LOC106181466 [Lingula anatina]	0.345	16.1875	3.645	591.66	49.7025
LG11.g755	uncharacterized protein LOC110458629 [Mizuhopecten yessoensis]	0.02	1.55	1.985	84.2475	19.3025
LG11.g764	uncharacterized protein LOC106181466 [Lingula anatina]	0	0.4475	0.6025	9.99	2.24
LG11.g863	histidine decarboxylase-like [Pecten maximus]	2.1025	0.2675	0.2075	8.2975	3.085
LG11.g965	hypothetical protein AM593_04984, partial [Mytilus galloprovincialis]	0.355	1.375	5.8075	251.423	11.765
LG12.g1018	hypothetical protein BRAFLDRAFT_85664, partial [Branchiostoma floridae]	0.1875	0.485	0.625	6.795	1.0425
LG12.g1028	scavenger receptor cysteine-rich type 1 protein M130-like [Dendronephthya gigantea]	0	0.2225	0.4475	9.3375	1.39
LG12.g1092	senecionine N-oxygenase-like [Mizuhopecten yessoensis]	0.2575	12.615	14.115	79.275	9.2125
LG12.g1102	cholecystokinin receptor type A-like isoform X1 [Crassostrea virginica]	0	0.0825	0.0675	1.3125	0.085
LG12.g113	hypothetical protein AM593_05439, partial [Mytilus galloprovincialis]	0.0125	0.43	0.1775	5.325	1.4625
LG12.g1130	FMRFamide receptor [Mizuhopecten yessoensis]	0	0.1925	0.0775	3.2125	1.005
LG12.g1217	cAMP-responsive element-binding protein-like 2 isoform X4 [Mizuhopecten yessoensis]	2.2725	13.51	2.49	77.5975	17.16
LG12.g133	uncharacterized protein LOC117685375 isoform X4 [Crassostrea gigas]	22.3	10.64	10.05	30.19	14.5825
LG12.g1388	radical S-adenosyl methionine domain-containing protein 2-like isoform X1 [Crassostrea virginica]	0.1725	0.7775	0.43	47.4425	13.0025
LG12.g1391	radical S-adenosyl methionine domain-containing protein 2 [Callorhinchus milii]	0.4325	1.5075	0.73	67.315	20.8575
LG12.g1611	MAM and LDL-receptor class A domain-containing protein 1-like [Pecten maximus]	0.11	1.3075	0.4275	56.1125	11.8725
LG12.g1710	uncharacterized protein LOC110448201 isoform X2 [Mizuhopecten yessoensis]	0.64	3.3225	2.1975	19.075	1.0325
LG12.g1838	uncharacterized protein LOC117680700 [Crassostrea gigas]	0	0.1475	0.55	2.8075	0.2975
LG12.g1842	------	0.0725	0.55	0.025	38.9725	2.55
LG12.g1843	shell protein-5 [Mytilus coruscus]	0.155	0.465	1.33	9.645	1.6
LG12.g186	uncharacterized protein LOC105342818 [Crassostrea gigas]	32.065	97.095	17.82	320.775	40.34
LG12.g1912	hypothetical protein AM593_04441, partial [Mytilus galloprovincialis]	0.0575	0.5325	0.185	36.395	2.795
LG12.g1923	growth hormone secretagogue receptor type 1-like [Mizuhopecten yessoensis]	0.0025	0.0825	0.0875	1.355	0.2975
LG12.g1951	------	0.03	0.1225	0.17	5.54	0.7525
LG12.g2010	hypothetical protein AM593_03923, partial [Mytilus galloprovincialis]	0.0525	0.3475	0.05	3.8225	0.19
LG12.g2015	uncharacterized protein LOC105021790 isoform X2 [Esox lucius]	0.1525	0.1725	0.1875	27.275	0.7125
LG12.g2018	uncharacterized protein LOC117316368 [Pecten maximus]	0	0	0.2475	2.31	0.09
LG12.g2089	tyrosine-protein kinase JAK2-like isoform X1 [Crassostrea virginica]	2.6075	4.0975	1	8.8125	3.945
LG12.g2125	PREDICTED: cubilin-like, partial [Branchiostoma belcheri]	0.0225	0.0725	0.02	0.38	0.1175
LG12.g2174	toll-like receptor 4 [Pecten maximus]	0.11	0.0525	0.0225	3.3375	0.7025
LG12.g2187	hypothetical protein AM593_06168, partial [Mytilus galloprovincialis]	2.98	6.095	3.45	144.69	2.79
LG12.g2188	toll-like receptor 4 isoform X2 [Crassostrea gigas]	1.575	3.7125	2.9275	155.428	5.2225
LG12.g2537	uncharacterized protein PB18E9.04c-like [Crassostrea virginica]	0.0175	0.105	0.0625	2.8325	0.435
LG12.g451	hypothetical protein GE061_05735 [Apolygus lucorum]	1.9825	3.25	1.03	9.265	0.955
LG12.g588	peroxidase-like protein [Crassostrea virginica]	0.095	0.0625	0.02	2.41	0.055
LG12.g603	------	0.2475	1.26	12.04	268.267	74.325
LG12.g90	uncharacterized protein LOC110457365 isoform X2 [Mizuhopecten yessoensis]	0.0775	0.7125	0.1825	16.4125	5.8325
LG12.g900	hypothetical protein AM593_10421, partial [Mytilus galloprovincialis]	0	0.2	0.1475	0.955	0.285
LG12.g960	------	0	0	0.04	32.36	5.335
LG12.g997	uncharacterized protein LOC106464254 [Limulus polyphemus]	0	0	0	0.545	0.0275
LG13.g1010	uncharacterized protein LOC117344616 [Pecten maximus]	0.0075	0.0725	0.0475	0.99	0.21
LG13.g1153	uncharacterized protein LOC117338666 [Pecten maximus]	1.135	3.9825	2.88	16.5425	5.565
LG13.g1186	neuropeptide Y receptor type 4-like [Crassostrea virginica]	0.05	0.385	0.38	7.0125	1.84
LG13.g1413	caspase-3-like 1 protein, partial [Mytilus galloprovincialis]	0	0.0425	0.08	3.095	0.675
LG13.g1582	uncharacterized protein LOC111104023 isoform X2 [Crassostrea virginica]	1.265	1.2375	0.3325	3.8525	1.025
LG13.g1586	uncharacterized protein LOC105348718 isoform X2 [Crassostrea gigas]	0.1225	0.145	0.0225	3	1.0525
LG13.g1611	myeloperoxidase-like [Pecten maximus]	0.0875	0.0325	0	0.8775	0
LG13.g1691	uncharacterized protein LOC114976185 [Acropora millepora]	0.1275	0.5125	0.6425	3.17	0.565
LG13.g1732	uncharacterized protein LOC117327705 [Pecten maximus]	0.145	0.885	1.15	14.375	4.015
LG13.g1799	uncharacterized protein LOC110460880 [Mizuhopecten yessoensis]	0.56	6.655	3.825	20.2475	6.29
LG13.g1824	Galactose-3-O-sulfotransferase 3 [Mizuhopecten yessoensis]	0	0.0275	0.135	2.6125	0.725
LG13.g1883	transcription hes-4 factor, partial [Mytilus galloprovincialis]	0.0475	5.1575	2.7875	23.4975	8.3475
LG13.g2072	hypothetical protein AM593_07989, partial [Mytilus galloprovincialis]	0.005	0.0125	0.01	1.425	0.35
LG13.g2086	hypothetical protein AM593_01443, partial [Mytilus galloprovincialis]	6.325	3.2525	1.945	18.58	6.695
LG13.g2199	uncharacterized protein LOC105337195 [Crassostrea gigas]	0.2225	0.4225	0.215	9.0325	2.345
LG13.g2230	------	1.11	11.1925	6.435	58.915	21.77
LG13.g2277	hypothetical protein AM593_10515, partial [Mytilus galloprovincialis]	0.02	0.045	0.025	3	0.55
LG13.g2283	hypothetical protein AM593_10515, partial [Mytilus galloprovincialis]	0.0575	0.0425	0.0325	7.57	1.6775
LG13.g2434	piRNA biogenesis protein EXD1-like [Crassostrea virginica]	0	0	0	1.6025	0.0825
LG13.g2439	protein RRP6-like 1 [Mizuhopecten yessoensis]	0.1825	0.22	0.2075	16.935	0.8775
LG13.g2539	neurogenic locus notch homolog protein 2 isoform X3 [Strongylocentrotus purpuratus]	1.63	8.39	6.9625	119.285	41.5525
LG13.g2759	LOW QUALITY PROTEIN: phenylalanine--tRNA ligase beta subunit-like [Pecten maximus]	41.5	41.0975	9.67	395.632	49.325
LG13.g408	XK-related protein 6 [Crassostrea gigas]	0.015	0.2425	0.26	2.0625	0.5
LG13.g576	toll-like 2 receptor, partial [Mytilus galloprovincialis]	0.095	0	0.045	0.7475	0.065
LG13.g717	neuralized pats1, partial [Mytilus galloprovincialis]	0.0475	0.0575	0.065	1.5325	0.5625
LG13.g851	hypothetical protein LOTGIDRAFT_168084 [Lottia gigantea]	0	0.1575	0.0225	3.835	1.225
LG13.g958	structural maintenance of chromosomes protein 6 isoform X2 [Crassostrea gigas]	0.91	0.9225	0.6025	5.2275	1.8825
LG14.g1009	uncharacterized protein LOC105320792 [Crassostrea gigas]	0.255	0.615	1.4525	15.8425	5.595
LG14.g1029	------	0.355	2.0425	0.5525	5.2925	1.8
LG14.g1039	------	2.95	3.5675	0.73	7.905	2.765
LG14.g1051	hypothetical protein AM593_00318, partial [Mytilus galloprovincialis]	0.0775	0.0975	0.125	232.145	43.05
LG14.g122	uncharacterized protein LOC117318405 [Pecten maximus]	0	0	0	12.6025	1.43
LG14.g1282	protocadherin Fat 4-like [Crassostrea virginica]	0.46	0.135	0.1925	1.45	0.35
LG14.g133	------	0.7775	0	0	8.3975	2.185
LG14.g135	uncharacterized protein LOC117317583 [Pecten maximus]	2.61	4.9225	1.1075	14.595	1.87
LG14.g1692	Nephrin [Mizuhopecten yessoensis]	0	0.0175	0.0075	0.3775	0.0875
LG14.g1695	nephrin-like [Mizuhopecten yessoensis]	0	0	0	0.375	0
LG14.g1703	nephrin-like [Mizuhopecten yessoensis]	0	0	0	0.4675	0.0475
LG14.g1704	nephrin-like [Mizuhopecten yessoensis]	0	0	0	1.9875	0.19
LG14.g1803	hypothetical protein AM593_05386, partial [Mytilus galloprovincialis]	1.4925	1.4025	3.7875	31.0525	7.9975
LG14.g1892	Nephrin [Mizuhopecten yessoensis]	0.2225	0.2375	0.015	0.755	0.2125
LG14.g209	perlucin-like protein [Crassostrea gigas]	0	1.38	2.685	24.7125	8.2125
LG14.g256	------	2.67	0.3325	2.47	21.7075	8.8475
LG14.g261	------	0.9275	1.2925	4.8725	29.7775	8.16
LG14.g374	protein draper-like [Crassostrea gigas]	0.0525	0	0	2.375	0.0275
LG14.g399	tyrosinase-like protein-2, partial [Mytilus coruscus]	0.1875	0.235	0.075	38.565	12.98
LG14.g615	uncharacterized protein LOC114954797 [Acropora millepora]	0.11	0.0525	0.035	1.5275	0.29
LG14.g747	PREDICTED: fibrinogen C domain-containing protein 1-like [Amphimedon queenslandica]	0.03	2.7	4.7	28.9875	0.79
LG14.g823	alpha-(1,3)-fucosyltransferase fut-1 [Crassostrea gigas]	1.27	0.235	0.075	6.07	1.9375
LG14.g866	cardioacceleratory peptide receptor isoform X2 [Crassostrea gigas]	1.0925	1.315	0.62	3.0225	1.1525

## Sheet: Table S3
Table S3. Differentially expressed genes (DEGs) with decrease (|log2FC| ≧ 1) in the pediveliger stage compared to all other stages. Gene id, annotation and average TPM counts/stage (n=4) is indicated.
Gene_id	NR description	TPM read counts
		Trochophore	D-Veliger	Umbo	Pediveliger	Juvenile
Contig02475.g1	Actin, nonmuscle [Mizuhopecten yessoensis]	49.605	177.463	9.41	6.105	20.5925
Contig05482.g3	putative tumor differentially expressed protein [Latrodectus hesperus]	9401.07	1231.71	2513.88	286.925	633.045
LG01.g2624	------	41.43	43.9975	4.575	3.3725	9.78
LG01.g2778	uncharacterized protein LOC117331577 [Pecten maximus]	135.157	91.0525	7.365	5.935	10.645
LG01.g278	protein crumbs homolog 1-like [Mizuhopecten yessoensis]	63.835	56.5025	6.035	5.9625	20.375
LG01.g2803	protein HEXIM1-like [Crassostrea virginica]	44.675	19.2275	4.8725	5.5975	27.2975
LG01.g283	------	21.9025	15.84	5.2025	4.515	17.8625
LG01.g3284	uncharacterized protein LOC111108405 [Crassostrea virginica]	82.6325	48.95	3.1775	1.375	2.53
LG01.g4013	tubulin alpha-1A chain [Mizuhopecten yessoensis]	98.0325	1.775	0.34	0.2125	0.5425
LG01.g4088	CD151 antigen-like [Crassostrea virginica]	70.6625	14.255	2.33	2.9525	5.02
LG01.g4092	------	463.025	25.76	1.1275	0.9775	9.48
LG02.g1028	------	63.87	105.662	31.5825	19.9875	61.3075
LG02.g1030	------	318.785	166.993	41.8775	31.9525	241.13
LG02.g1463	Thyroglobulin [Amphibalanus amphitrite]	747.558	1007.52	70.1175	0.8425	9.8025
LG02.g1512	------	4274.93	1813.19	424.88	115.407	809.48
LG02.g1521	uncharacterized protein LOC117118125 [Anneissia japonica]	2537.49	2477.72	845.915	257.147	1244.75
LG02.g1544	Cation-dependent mannose-6-phosphate receptor [Mizuhopecten yessoensis]	338.475	33.18	13.4425	11.4775	48.6025
LG02.g1686	asparagine synthetase [glutamine-hydrolyzing]-like [Mizuhopecten yessoensis]	28.7125	39.6625	6.6025	3.5425	8.705
LG02.g196	uncharacterized protein LOC117337990 [Pecten maximus]	60.5375	19.915	13.2925	7.11	17.53
LG02.g2434	neuronal acetylcholine receptor subunit beta-2-like [Crassostrea gigas]	3.77	14.815	1.275	0.7075	6.8175
LG02.g2500	RING-H2 finger protein ATL79-like isoform X2 [Mizuhopecten yessoensis]	30.845	12.4275	13.0475	7.005	24.295
LG02.g2776	eosinophil peroxidase-like [Crassostrea gigas]	1.435	4.135	0.3875	0.2475	14.9075
LG02.g3179	cholinesterase-like isoform X2 [Mizuhopecten yessoensis]	4.1625	13.3275	1.0675	0.9	1.9
LG02.g3418	------	3555.51	2183.68	1360.67	649.803	1041.52
LG02.g3738	inhibin beta A chain [Crassostrea gigas]	8.645	4.45	0.745	0.85	3.3775
LG02.g4013	hypothetical protein AM593_06533, partial [Mytilus galloprovincialis]	2.85	5.06	1.2525	0.99	5.8225
LG02.g4436	------	143.868	24.6075	9.08	6.1775	16.5125
LG02.g630	sodium bicarbonate cotransporter 3-like isoform X2 [Pecten maximus]	472.1	125.625	17.295	7.0925	19.2275
LG03.g1109	uncharacterized protein LOC105322112 [Crassostrea gigas]	85.785	27.3975	13.93	24.8	30.8925
LG03.g1164	uncharacterized protein UNK4.17-like [Pecten maximus]	9.225	18.3	7.07	5.695	7.6925
LG03.g964	uncharacterized protein LOC105318237 isoform X2 [Crassostrea gigas]	3.555	9.82	1.3175	0.7075	1.19
LG04.g1189	G protein-activated inward rectifier potassium channel 3-like isoform X1 [Crassostrea virginica]	312.598	22.015	10.165	3.25	10.3
LG04.g1389	uncharacterized protein LOC111135614 [Crassostrea virginica]	117.442	44.57	6.195	5.715	97.3225
LG04.g2142	somatomedin-B and thrombospondin type-1 domain-containing protein-like [Pecten maximus]	124.28	77.68	29.9375	29.365	58.365
LG04.g3089	uncharacterized protein LOC105345694 isoform X1 [Crassostrea gigas]	3.445	8.6075	0.9	0.935	3.1525
LG04.g3226	atrial natriuretic peptide receptor 2-like [Mizuhopecten yessoensis]	5.085	10.43	2.39	1.975	3.12
LG04.g3625	interleukin-17-3 [Mytilus galloprovincialis]	2.615	4.995	1.3725	0.2975	3.08
LG05.g1326	uncharacterized protein LOC110462820 [Mizuhopecten yessoensis]	9.6725	16.7825	3.77	4.405	7.045
LG05.g2293	protease inhibitor-like protein-C [Mytilus coruscus]	9.92	1.5875	0.3125	0.0225	476.335
LG05.g2323	------	1886.07	7436.71	161.083	0.9375	3.5
LG05.g2359	mosc mitochondrial domain-containing protein, partial [Mytilus galloprovincialis]	9.2	7.885	6.4825	1.7	3.435
LG05.g3222	uncharacterized protein LOC111138424 [Crassostrea virginica]	7.48	8.16	3.0775	1.8425	3.165
LG05.g349	serine palmitoyltransferase 2-like [Crassostrea virginica]	47.1875	24.3575	6.8175	5.93	28.18
LG05.g3537	myosin-11-like isoform X1 [Mizuhopecten yessoensis]	51.05	28.175	9	4.505	18.1625
LG06.g1032	putative tyrosinase-like protein tyr-1 [Crassostrea gigas]	154.1	84.1775	33.345	21.915	79.8525
LG06.g1636	Histone H2B.3 [Orchesella cincta]	15.66	7.1775	5.5275	1.88	6.3375
LG06.g1848	tyrosinase-like tyr-3 protein, partial [Mytilus galloprovincialis]	53.895	54.15	4.0475	2.3675	54.6425
LG06.g1865	zinc finger protein SNAI2-like [Pecten maximus]	20.5475	7.645	3.9	2.2475	6.5325
LG06.g2544	------	65.805	140.968	10.135	6.615	17.1475
LG06.g2579	uncharacterized protein LOC105320558 [Crassostrea gigas]	44.9	119.067	18.13	17.8975	106.145
LG06.g3167	beta-1,3-galactosyltransferase brn-like [Pecten maximus]	9.595	28.16	5.1675	2.0975	5.165
LG06.g508	uncharacterized protein LOC111134409 isoform X3 [Crassostrea virginica]	37.0625	6.24	0.795	0.7	3.3825
LG06.g516	pentraxin fusion protein-like [Salvelinus alpinus]	69.5975	111.728	7.3125	1.6025	3.19
LG06.g923	uncharacterized protein LOC105330418 [Crassostrea gigas]	165.583	32.205	5.475	3.4425	5.495
LG07.g1055	neuronal alpha-10 acetylcholine receptor subunit, partial [Mytilus galloprovincialis]	40.9175	12.2475	17.2225	3.265	19.6525
LG07.g1197	------	206.852	24.7075	3.72	5.1325	13.875
LG07.g1220	hypothetical protein AM593_08564, partial [Mytilus galloprovincialis]	1157.22	2754.99	1127.93	54.335	248.765
LG07.g1437	uncharacterized protein LOC111101414 [Crassostrea virginica]	137.847	74.3875	78.615	27.35	170.148
LG07.g1575	------	3.4625	0.4025	0.1975	0	161.19
LG07.g1619	methyltransferase-like protein 27 isoform X4 [Crassostrea gigas]	60.78	118.407	39.86	19.7525	51.32
LG07.g1654	peroxidase-like protein [Pecten maximus]	134.352	42.47	37.515	14.51	82.05
LG07.g1873	PC-esterase domain-containing protein 1A-like [Pecten maximus]	5.285	2.5325	0.57	0.2775	0.565
LG07.g2216	------	11.4	7.375	0.995	0.2875	0.6225
LG07.g2939	hypothetical protein AM593_00798, partial [Mytilus galloprovincialis]	99.665	1232.5	117.103	15.225	189.565
LG07.g795	------	128.83	221.03	61.91	15.575	86.9375
LG07.g843	------	2.36	8.6375	8.52	0	17.8
LG08.g1054	hypothetical protein AM593_06365, partial [Mytilus galloprovincialis]	2.4175	5.2675	0.4775	0.2125	0.8275
LG08.g1067	PHD finger-like domain-containing protein 5A [Orbicella faveolata]	24.19	3.79	3.3125	1.835	3.485
LG08.g1184	------	107.41	23.2675	9.23	9.085	17.115
LG08.g1252	troponin C [Pinctada fucata]	136.178	391.623	140.08	54.915	87.2625
LG08.g1580	hypothetical protein AM593_07772, partial [Mytilus galloprovincialis]	4.1625	1.04	0.4225	0.1875	11.0475
LG08.g1922	uncharacterized protein LOC110448596 [Mizuhopecten yessoensis]	16.67	20.4275	12.235	5.535	37.45
LG08.g2380	protein Wnt-8b-like [Mizuhopecten yessoensis]	53.25	22.5725	4.2225	3.7375	7.305
LG08.g2412	------	43	85.275	88.64	15.955	206.877
LG08.g2545	solute carrier family 22 member 4-like [Pecten maximus]	5.1375	7.785	1.7775	0.345	0.7825
LG08.g2795	forkhead box protein J1-B [Crassostrea gigas]	54.845	60.1925	12.4525	16.2475	57.22
LG08.g3208	ATP-sensitive inward rectifier potassium channel 12-like [Mizuhopecten yessoensis]	27.2925	36.165	5.1925	3.185	6.52
LG09.g1153	------	9.93	0.575	0.195	0.075	0.2475
LG09.g1298	------	65.23	33.235	3.63	3.63	4.5125
LG09.g1380	snake venom 5'-nucleotidase [Crassostrea gigas]	42.8575	12.6225	6.1025	3.8325	8.91
LG09.g1515	transcription cofactor vestigial-like protein 2 isoform X1 [Mizuhopecten yessoensis]	9.95	6.435	3.81	2.1225	3.3125
LG09.g154	achaete-scute homolog 2-like [Mizuhopecten yessoensis]	34.2925	13.4025	7.2425	5.5075	8.545
LG09.g1777	uncharacterized protein LOC117327804 [Pecten maximus]	76.6775	40.9325	11.31	11.5025	54.6725
LG09.g1896	con-Ins Im2-like [Crassostrea virginica]	8.2625	12.725	9.5525	5.3525	13.1875
LG09.g2547	uncharacterized protein LOC111102754 [Crassostrea virginica]	56.2025	5.4075	2.7275	2.63	24.0975
LG09.g381	------	103.677	194.303	15.485	1.5575	4.905
LG09.g382	------	58.505	212.79	9.865	0.03	2.07
LG09.g523	uncharacterized protein LOC105326186 isoform X2 [Crassostrea gigas]	100.635	199.745	78.4975	27.8175	174.053
LG09.g566	uncharacterized protein LOC117328108 [Pecten maximus]	22.135	6.67	4.785	3.1475	6.72
LG10.g2197	zinc transporter ZIP14-like [Crassostrea virginica]	10.5975	6.8175	3.5725	2.63	5.7275
LG10.g2250	CD82 antigen-like [Mizuhopecten yessoensis]	47.7275	41.195	13.58	8.04	17.125
LG10.g2408	------	123.035	319.048	17.015	1.82	75.125
LG10.g2410	------	10.81	82.32	9.555	2.5825	35.8875
LG10.g307	uncharacterized protein LOC117336093 [Pecten maximus]	302.02	203.965	54.9175	67.35	139.305
LG11.g1056	phosphoserine aminotransferase-like [Mizuhopecten yessoensis]	190.575	146.412	25.71	38.91	81.675
LG11.g1177	------	11.185	26.725	9.365	5.58	7.15
LG11.g2463	NADPH oxidase 5-like isoform X1 [Pecten maximus]	5.495	4.5275	1	0.605	1.565
LG11.g2670	uncharacterized protein LOC110446354 [Mizuhopecten yessoensis]	12.1625	13.595	12.695	0.045	0.2125
LG11.g3098	------	4.075	2.255	0.7175	0.4825	28.61
LG11.g3274	------	522.872	428.962	81.18	102.362	711.903
LG12.g1243	FK506-binding protein 2B-like [Pecten maximus]	426.005	28.015	7.22	2.995	6.5775
LG12.g168	prolyl 4-hydroxylase subunit alpha-1-like [Mizuhopecten yessoensis]	17.415	5.675	1.74	1.565	14.215
LG12.g2294	uncharacterized protein LOC105317561 [Crassostrea gigas]	32.575	30.36	10.275	8.945	17.54
LG12.g2542	zinc metalloproteinase dpy-31-like isoform X1 [Pecten maximus]	4.8675	7.01	3.1825	1.6825	7.3275
LG12.g442	serine/threonine-protein phosphatase 6 regulatory ankyrin repeat subunit B-like [Pecten maximus]	49.415	59.2525	21.7725	19.6875	51.4775
LG12.g846	hypothetical protein AM593_10605, partial [Mytilus galloprovincialis]	12.645	17.7775	2.76	3.16	5.1125
LG13.g1209	uncharacterized protein LOC105340196 [Crassostrea gigas]	674.808	246.09	34.625	31.9125	52.3025
LG13.g1210	uncharacterized protein LOC105341210 isoform X1 [Crassostrea gigas]	3.3875	1.6275	0.9925	1.1525	8.3775
LG13.g1547	------	1551.98	302.108	248.382	88.8075	471.837
LG13.g1753	------	914.247	939.145	43.8375	0.0075	0.9425
LG13.g1800	LOW QUALITY PROTEIN: O-acyltransferase like protein-like [Pecten maximus]	88.62	16.37	1.4325	0.5675	3.0825
LG13.g848	uncharacterized protein LOC111135072 [Crassostrea virginica]	11.78	8.775	3.49	5.2675	9.17
LG14.g1104	peptidyl-prolyl cis-trans isomerase FKBP2-like [Crassostrea virginica]	925.025	136.53	69.9075	14.455	85.61
LG14.g1330	uncharacterized protein LOC110457400 [Mizuhopecten yessoensis]	9.2	36.09	5.57	3.0475	25.76
LG14.g1456	protein PLANT CADMIUM RESISTANCE 3 [Crassostrea gigas]	2608.83	848.495	167.218	159.988	353.97
LG14.g1530	hypothetical protein KP79_PYT26409 [Mizuhopecten yessoensis]	11.555	25.9425	8.415	3.435	8.8625
LG14.g1601	shell protein-6 [Mytilus coruscus]	122.54	153.132	17.3325	22.8825	98.32
LG14.g267	uncharacterized protein LOC117336136 [Pecten maximus]	32.7725	9.0725	2.6825	0.4725	2.1425
LG14.g46	hypothetical protein AM593_05660, partial [Mytilus galloprovincialis]	42.4475	18.9925	2.2575	1.02	2.6275
LG14.g594	Tyrosinase-like protein 1 [Mizuhopecten yessoensis]	35.4225	11.37	5.0175	0.2025	1.345
LG14.g681	innexin unc-9-like [Crassostrea virginica]	1109.23	318.658	56.5625	59.415	111.495

## Sheet: Table S4
Table S4. KEGG pathway classifications of the DEGs with increase (|log2FC| ≧ 1) in the pediveliger stage compared to all other developmental stages.
First Category	Second Category		Gene_id	NR description	TPM read counts
					Trochophore	D-veliger	Umbo	Pediveliger	Post-larvae
Environmental Information Processing	Signal transduction	NF-kappa B signaling pathway	Contig00979.g3	baculoviral cra_a iap repeat-containing isoform, partial [Mytilus galloprovincialis]	0	0.5075	1.2025	9.02	2.545
			Contig01016.g4	toll-like receptor W [Mytilus coruscus]	0.2775	0	0.0975	3.7075	0.695
			Contig01016.g5	toll-like receptor g precursor [Mytilus galloprovincialis]	0.005	0.0025	0.02	3.275	0.39
			Contig01230.g1	dicer (drh-1)-like related helicase family member, partial [Mytilus galloprovincialis]	0.5275	0.2325	0.5725	28.0575	7.79
			Contig01465.g3	toll-like receptor g precursor [Mytilus galloprovincialis]	0	0.01	0.015	2.6025	0.2225
			Contig01642.g4	toll-like receptor g precursor [Mytilus galloprovincialis]	0	0.0275	0.0175	2.86	0.3325
			Contig01642.g5	toll-like receptor g precursor [Mytilus galloprovincialis]	0.0325	0.0125	0.0275	5.965	0.3825
			Contig04046.g1	hypothetical protein AM593_03149, partial [Mytilus galloprovincialis]	0.14	5.8025	3.42	29.3725	7.2925
			Contig04046.g2	hypothetical protein AM593_03149, partial [Mytilus galloprovincialis]	1.29	3.545	0.68	7.93	2.165
			Contig05486.g1	bactericidal permeability increasing protein [Mytilus galloprovincialis]	1.065	2.81	2.11	53.63	7.135
			LG01.g2394	hypothetical protein AM593_03149, partial [Mytilus galloprovincialis]	2.7375	4.88	1.8	13.0775	1.705
			LG02.g1392	toll-like receptor T precursor [Mytilus galloprovincialis]	0.0575	0.03	0.02	0.3375	0.0375
			LG05.g1147	uncharacterized protein LOC117680471 [Crassostrea gigas]	0.04	0.215	0.1025	3.2875	0.9025
			LG07.g1464	RIG-like receptor 1 [Mytilus galloprovincialis]	0.74	2.2325	0.455	13.95	2.41
			LG07.g1466	RIG-like receptor 1 [Mytilus galloprovincialis]	0.295	2.0225	0.3925	11.4575	1.8025
			LG07.g1468	RIG-like receptor 1 [Mytilus galloprovincialis]	0.3725	3.7475	0.3225	20.39	2.51
			LG07.g1556	probable ATP-dependent RNA helicase DHX58 [Crassostrea virginica]	0.4575	1.195	0.4925	5.3075	1.6875
			LG07.g1557	probable ATP-dependent RNA helicase DHX58 [Crassostrea virginica]	2.485	1.635	1.0175	9.8825	3.46
			LG09.g1034	toll-like receptor l [Mytilus galloprovincialis]	0	0	0	0.5025	0.0525
			LG09.g292	baculoviral cra_a iap repeat-containing isoform, partial [Mytilus galloprovincialis]	0.33	0.165	0.2	4.9875	1.5825
			LG09.g377	atp-dependent ddx58 rna helicase, partial [Mytilus galloprovincialis]	0.305	0.1525	0.335	12.575	2.725
			LG09.g378	hypothetical protein AM593_03449, partial [Mytilus galloprovincialis]	1.02	0.08	0.3425	11.425	3.7725
			LG10.g2072	toll-like receptor h precursor [Mytilus galloprovincialis]	0	0	0.065	1.0225	0.155
			LG11.g2768	toll-like receptor f precursor [Mytilus galloprovincialis]	0.015	0.34	0.8075	5.8975	3.1425
			LG12.g113	hypothetical protein AM593_05439, partial [Mytilus galloprovincialis]	0.0125	0.43	0.1775	5.325	1.4625
			LG12.g2174	toll-like receptor 4 [Pecten maximus]	0.11	0.0525	0.0225	3.3375	0.7025
			LG12.g2188	toll-like receptor 4 isoform X2 [Crassostrea gigas]	1.575	3.7125	2.9275	155.428	5.2225
Organismal Systems	Immune system	Cytosolic DNA-sensing pathway	Contig01230.g1	dicer (drh-1)-like related helicase family member, partial [Mytilus galloprovincialis]	0.5275	0.2325	0.5725	28.0575	7.79
			LG07.g1464	RIG-like receptor 1 [Mytilus galloprovincialis]	0.74	2.2325	0.455	13.95	2.41
			LG07.g1466	RIG-like receptor 1 [Mytilus galloprovincialis]	0.295	2.0225	0.3925	11.4575	1.8025
			LG07.g1468	RIG-like receptor 1 [Mytilus galloprovincialis]	0.3725	3.7475	0.3225	20.39	2.51
			LG07.g1556	probable ATP-dependent RNA helicase DHX58 [Crassostrea virginica]	0.4575	1.195	0.4925	5.3075	1.6875
			LG07.g1557	probable ATP-dependent RNA helicase DHX58 [Crassostrea virginica]	2.485	1.635	1.0175	9.8825	3.46
			LG07.g917	double-stranded deaminase rna-specific adenosine, partial [Mytilus galloprovincialis]	1.085	5.16	1.3775	222.562	11.615
			LG09.g1555	cyclic GMP-AMP synthase-like isoform X3 [Crassostrea gigas]	0.11	0.8075	1.53	29.5575	11.3625
			LG09.g1556	cyclic GMP-AMP synthase-like isoform X3 [Crassostrea gigas]	1.595	0.8225	1.935	21.4325	6.1825
			LG09.g377	atp-dependent ddx58 rna helicase, partial [Mytilus galloprovincialis]	0.305	0.1525	0.335	12.575	2.725
			LG09.g378	hypothetical protein AM593_03449, partial [Mytilus galloprovincialis]	1.02	0.08	0.3425	11.425	3.7725
Cellular Processes	Cell growth and death	Necroptosis	Contig00979.g3	baculoviral cra_a iap repeat-containing isoform, partial [Mytilus galloprovincialis]	0	0.5075	1.2025	9.02	2.545
			Contig01016.g4	toll-like receptor W [Mytilus coruscus]	0.2775	0	0.0975	3.7075	0.695
			Contig01016.g5	toll-like receptor g precursor [Mytilus galloprovincialis]	0.005	0.0025	0.02	3.275	0.39
			Contig01465.g3	toll-like receptor g precursor [Mytilus galloprovincialis]	0	0.01	0.015	2.6025	0.2225
			Contig01642.g4	toll-like receptor g precursor [Mytilus galloprovincialis]	0	0.0275	0.0175	2.86	0.3325
			Contig01642.g5	toll-like receptor g precursor [Mytilus galloprovincialis]	0.0325	0.0125	0.0275	5.965	0.3825
			Contig04046.g1	hypothetical protein AM593_03149, partial [Mytilus galloprovincialis]	0.14	5.8025	3.42	29.3725	7.2925
			Contig04046.g2	hypothetical protein AM593_03149, partial [Mytilus galloprovincialis]	1.29	3.545	0.68	7.93	2.165
			LG01.g2394	hypothetical protein AM593_03149, partial [Mytilus galloprovincialis]	2.7375	4.88	1.8	13.0775	1.705
			LG02.g1392	toll-like receptor T precursor [Mytilus galloprovincialis]	0.0575	0.03	0.02	0.3375	0.0375
			LG02.g2052	signal transducer and activator of transcription 5A isoform X1 [Crassostrea gigas]	6.29	19.875	3.6525	55.7325	18.145
			LG02.g3942	signal transducer and activator of transcription 5B-like [Pomacea canaliculata]	1.99	9.1475	2.72	44.4475	16.41
			LG05.g1147	uncharacterized protein LOC117680471 [Crassostrea gigas]	0.04	0.215	0.1025	3.2875	0.9025
			LG05.g3257	cytosolic a2 phospholipase, partial [Mytilus galloprovincialis]	0.2475	0.545	0.8025	5.59	2.2175
			LG05.g3258	cytosolic a2 phospholipase, partial [Mytilus galloprovincialis]	0.165	0.7075	0.84	6.37	1.935
			LG05.g3995	TNF ligand-like 3 [Mytilus galloprovincialis]	0.675	3.1125	1.5975	12.555	1.95
			LG09.g1034	toll-like receptor l [Mytilus galloprovincialis]	0	0	0	0.5025	0.0525
			LG09.g292	baculoviral cra_a iap repeat-containing isoform, partial [Mytilus galloprovincialis]	0.33	0.165	0.2	4.9875	1.5825
			LG10.g2072	toll-like receptor h precursor [Mytilus galloprovincialis]	0	0	0.065	1.0225	0.155
			LG11.g2768	toll-like receptor f precursor [Mytilus galloprovincialis]	0.015	0.34	0.8075	5.8975	3.1425
			LG12.g113	hypothetical protein AM593_05439, partial [Mytilus galloprovincialis]	0.0125	0.43	0.1775	5.325	1.4625
			LG12.g2089	tyrosine-protein kinase JAK2-like isoform X1 [Crassostrea virginica]	2.6075	4.0975	1	8.8125	3.945
			LG12.g2174	toll-like receptor 4 [Pecten maximus]	0.11	0.0525	0.0225	3.3375	0.7025
			LG12.g2188	toll-like receptor 4 isoform X2 [Crassostrea gigas]	1.575	3.7125	2.9275	155.428	5.2225
Organismal Systems	Immune system	NOD-like receptor signaling pathway	Contig00979.g3	baculoviral cra_a iap repeat-containing isoform, partial [Mytilus galloprovincialis]	0	0.5075	1.2025	9.02	2.545
			Contig01016.g4	toll-like receptor W [Mytilus coruscus]	0.2775	0	0.0975	3.7075	0.695
			Contig01016.g5	toll-like receptor g precursor [Mytilus galloprovincialis]	0.005	0.0025	0.02	3.275	0.39
			Contig01465.g3	toll-like receptor g precursor [Mytilus galloprovincialis]	0	0.01	0.015	2.6025	0.2225
			Contig01642.g4	toll-like receptor g precursor [Mytilus galloprovincialis]	0	0.0275	0.0175	2.86	0.3325
			Contig01642.g5	toll-like receptor g precursor [Mytilus galloprovincialis]	0.0325	0.0125	0.0275	5.965	0.3825
			Contig04046.g1	hypothetical protein AM593_03149, partial [Mytilus galloprovincialis]	0.14	5.8025	3.42	29.3725	7.2925
			Contig04046.g2	hypothetical protein AM593_03149, partial [Mytilus galloprovincialis]	1.29	3.545	0.68	7.93	2.165
			LG01.g2394	hypothetical protein AM593_03149, partial [Mytilus galloprovincialis]	2.7375	4.88	1.8	13.0775	1.705
			LG01.g3725	2 3-5-oligoadenylate synthase, partial [Mytilus galloprovincialis]	1.14	9.09	6.8325	62.0625	22.7575
			LG02.g1392	toll-like receptor T precursor [Mytilus galloprovincialis]	0.0575	0.03	0.02	0.3375	0.0375
			LG04.g2132	2 3-5-oligoadenylate synthase, partial [Mytilus galloprovincialis]	0.0575	0.4125	1.275	11.8625	2.745
			LG05.g1147	uncharacterized protein LOC117680471 [Crassostrea gigas]	0.04	0.215	0.1025	3.2875	0.9025
			LG06.g1325	hypothetical protein AM593_02280, partial [Mytilus galloprovincialis]	0.06	0.135	0.0175	5	0.695
			LG09.g1034	toll-like receptor l [Mytilus galloprovincialis]	0	0	0	0.5025	0.0525
			LG09.g292	baculoviral cra_a iap repeat-containing isoform, partial [Mytilus galloprovincialis]	0.33	0.165	0.2	4.9875	1.5825
			LG10.g1421	hypothetical protein AM593_06549, partial [Mytilus galloprovincialis]	0.0375	0.83	0.26	15.3275	3.5375
			LG10.g2072	toll-like receptor h precursor [Mytilus galloprovincialis]	0	0	0.065	1.0225	0.155
			LG11.g2768	toll-like receptor f precursor [Mytilus galloprovincialis]	0.015	0.34	0.8075	5.8975	3.1425
			LG12.g113	hypothetical protein AM593_05439, partial [Mytilus galloprovincialis]	0.0125	0.43	0.1775	5.325	1.4625
			LG12.g2174	toll-like receptor 4 [Pecten maximus]	0.11	0.0525	0.0225	3.3375	0.7025
			LG12.g2188	toll-like receptor 4 isoform X2 [Crassostrea gigas]	1.575	3.7125	2.9275	155.428	5.2225
Environmental Information Processing	Signal transduction	PI3K-Akt signaling pathway	Contig01016.g4	toll-like receptor W [Mytilus coruscus]	0.2775	0	0.0975	3.7075	0.695
			Contig01016.g5	toll-like receptor g precursor [Mytilus galloprovincialis]	0.005	0.0025	0.02	3.275	0.39
			Contig01465.g3	toll-like receptor g precursor [Mytilus galloprovincialis]	0	0.01	0.015	2.6025	0.2225
			Contig01642.g4	toll-like receptor g precursor [Mytilus galloprovincialis]	0	0.0275	0.0175	2.86	0.3325
			Contig01642.g5	toll-like receptor g precursor [Mytilus galloprovincialis]	0.0325	0.0125	0.0275	5.965	0.3825
			Contig02313.g1	proximal thread matrix protein 1 variant a [Mytilus edulis]	0	5.225	1.4175	17.8475	5.935
			LG02.g1392	toll-like receptor T precursor [Mytilus galloprovincialis]	0.0575	0.03	0.02	0.3375	0.0375
			LG02.g1950	hypothetical protein AM593_09985, partial [Mytilus galloprovincialis]	0.065	0.435	0.61	13.185	1.21
			LG02.g1951	hypothetical protein AM593_09985, partial [Mytilus galloprovincialis]	0.0275	0.44	0.2875	6.435	1.0575
			LG02.g1958	uncharacterized protein LOC111128727 [Crassostrea virginica]	0.2825	0.25	0.0875	4.3075	0.4225
			LG02.g2849	integrin alpha-4 [Crassostrea gigas]	10.86	10.185	3.1975	24.4275	0.125
			LG02.g3643	toll-like 2 receptor, partial [Mytilus galloprovincialis]	0.035	0	0.0575	3.58	0.63
			LG02.g44	integrin alpha-9-like isoform X2 [Mizuhopecten yessoensis]	1.8625	3.1125	1.49	17.9175	6.0825
			LG04.g185	caspase 3/7-4 [Mytilus galloprovincialis]	12.03	9.4325	4.02	31.23	10.28
			LG06.g714	uncharacterized protein LOC111132164 [Crassostrea virginica]	0.1175	0.3975	1.62	388.507	96.5225
			LG07.g2804	cartilage matrix protein [Crassostrea gigas]	0.3725	1.595	1.9775	36.26	4.75
			LG09.g1034	toll-like receptor l [Mytilus galloprovincialis]	0	0	0	0.5025	0.0525
			LG09.g2490	collagen chain alpha-1, partial [Mytilus galloprovincialis]	0.0275	0.065	0.125	137.865	42.145
			LG10.g2072	toll-like receptor h precursor [Mytilus galloprovincialis]	0	0	0.065	1.0225	0.155
			LG11.g2768	toll-like receptor f precursor [Mytilus galloprovincialis]	0.015	0.34	0.8075	5.8975	3.1425
			LG11.g681	collagen-like protein-5 [Mytilus coruscus]	0.075	0.0875	0.1725	50.4675	18.005
			LG12.g2089	tyrosine-protein kinase JAK2-like isoform X1 [Crassostrea virginica]	2.6075	4.0975	1	8.8125	3.945
			LG12.g2174	toll-like receptor 4 [Pecten maximus]	0.11	0.0525	0.0225	3.3375	0.7025
			LG12.g2188	toll-like receptor 4 isoform X2 [Crassostrea gigas]	1.575	3.7125	2.9275	155.428	5.2225
Organismal Systems	Immune system	RIG-I-like receptor signaling pathway	Contig01230.g1	dicer (drh-1)-like related helicase family member, partial [Mytilus galloprovincialis]	0.5275	0.2325	0.5725	28.0575	7.79
			LG07.g1464	RIG-like receptor 1 [Mytilus galloprovincialis]	0.74	2.2325	0.455	13.95	2.41
			LG07.g1466	RIG-like receptor 1 [Mytilus galloprovincialis]	0.295	2.0225	0.3925	11.4575	1.8025
			LG07.g1468	RIG-like receptor 1 [Mytilus galloprovincialis]	0.3725	3.7475	0.3225	20.39	2.51
			LG07.g1556	probable ATP-dependent RNA helicase DHX58 [Crassostrea virginica]	0.4575	1.195	0.4925	5.3075	1.6875
			LG07.g1557	probable ATP-dependent RNA helicase DHX58 [Crassostrea virginica]	2.485	1.635	1.0175	9.8825	3.46
			LG09.g377	atp-dependent ddx58 rna helicase, partial [Mytilus galloprovincialis]	0.305	0.1525	0.335	12.575	2.725
			LG09.g378	hypothetical protein AM593_03449, partial [Mytilus galloprovincialis]	1.02	0.08	0.3425	11.425	3.7725
Organismal Systems	Immune system	Toll-like receptor signaling pathway	Contig01016.g4	toll-like receptor W [Mytilus coruscus]	0.2775	0	0.0975	3.7075	0.695
			Contig01016.g5	toll-like receptor g precursor [Mytilus galloprovincialis]	0.005	0.0025	0.02	3.275	0.39
			Contig01465.g3	toll-like receptor g precursor [Mytilus galloprovincialis]	0	0.01	0.015	2.6025	0.2225
			Contig01642.g4	toll-like receptor g precursor [Mytilus galloprovincialis]	0	0.0275	0.0175	2.86	0.3325
			Contig01642.g5	toll-like receptor g precursor [Mytilus galloprovincialis]	0.0325	0.0125	0.0275	5.965	0.3825
			Contig05486.g1	bactericidal permeability increasing protein [Mytilus galloprovincialis]	1.065	2.81	2.11	53.63	7.135
			LG02.g1392	toll-like receptor T precursor [Mytilus galloprovincialis]	0.0575	0.03	0.02	0.3375	0.0375
			LG02.g3643	toll-like 2 receptor, partial [Mytilus galloprovincialis]	0.035	0	0.0575	3.58	0.63
			LG09.g1034	toll-like receptor l [Mytilus galloprovincialis]	0	0	0	0.5025	0.0525
			LG10.g2072	toll-like receptor h precursor [Mytilus galloprovincialis]	0	0	0.065	1.0225	0.155
			LG11.g2768	toll-like receptor f precursor [Mytilus galloprovincialis]	0.015	0.34	0.8075	5.8975	3.1425
			LG12.g2174	toll-like receptor 4 [Pecten maximus]	0.11	0.0525	0.0225	3.3375	0.7025
			LG12.g2188	toll-like receptor 4 isoform X2 [Crassostrea gigas]	1.575	3.7125	2.9275	155.428	5.2225
Organismal Systems	Endocrine system	Ovarian steroidogenesis	LG01.g2399	arachidonate 5-lipoxygenase isoform X1 [Crassostrea gigas]	20.07	40.81	15.7675	143.562	0.4025
			LG02.g3378	steroid 17-alpha-hydroxylase/17,20 lyase-like [Crassostrea gigas]	0.0275	0.1575	0.225	3.0425	0.355
			LG03.g2384	arachidonate 5-lipoxygenase isoform X1 [Crassostrea gigas]	0	0.09	0	0.5125	0
			LG04.g2642	3 beta-hydroxysteroid dehydrogenase/Delta 5-->4-isomerase type 3 [Crassostrea gigas]	0.0775	2.6075	0.1275	5.27	0.25
			LG05.g3257	cytosolic a2 phospholipase, partial [Mytilus galloprovincialis]	0.2475	0.545	0.8025	5.59	2.2175
			LG05.g3258	cytosolic a2 phospholipase, partial [Mytilus galloprovincialis]	0.165	0.7075	0.84	6.37	1.935
			LG11.g136	hypothetical protein AM593_10432, partial [Mytilus galloprovincialis]	1.055	4.4025	2.93	22.12	0.4925
Cellular Processes	Cell growth and death	Apoptosis - multiple species	Contig00979.g3	baculoviral cra_a iap repeat-containing isoform, partial [Mytilus galloprovincialis]	0	0.5075	1.2025	9.02	2.545
			Contig04046.g1	hypothetical protein AM593_03149, partial [Mytilus galloprovincialis]	0.14	5.8025	3.42	29.3725	7.2925
			Contig04046.g2	hypothetical protein AM593_03149, partial [Mytilus galloprovincialis]	1.29	3.545	0.68	7.93	2.165
			LG01.g2394	hypothetical protein AM593_03149, partial [Mytilus galloprovincialis]	2.7375	4.88	1.8	13.0775	1.705
			LG04.g1009	hypothetical protein AM593_04775, partial [Mytilus galloprovincialis]	4.895	2.18	3.1525	43.4125	14.635
			LG04.g185	caspase 3/7-4 [Mytilus galloprovincialis]	12.03	9.4325	4.02	31.23	10.28
			LG05.g1147	uncharacterized protein LOC117680471 [Crassostrea gigas]	0.04	0.215	0.1025	3.2875	0.9025
			LG09.g292	baculoviral cra_a iap repeat-containing isoform, partial [Mytilus galloprovincialis]	0.33	0.165	0.2	4.9875	1.5825
			LG12.g113	hypothetical protein AM593_05439, partial [Mytilus galloprovincialis]	0.0125	0.43	0.1775	5.325	1.4625
Organismal Systems	Endocrine system	Prolactin signaling pathway	LG02.g2052	toll-like receptor W [Mytilus coruscus]	6.29	19.875	3.6525	55.7325	18.145
			LG02.g3378	toll-like receptor g precursor [Mytilus galloprovincialis]	0.0275	0.1575	0.225	3.0425	0.355
			LG02.g3942	toll-like receptor g precursor [Mytilus galloprovincialis]	1.99	9.1475	2.72	44.4475	16.41
			LG05.g569	toll-like receptor g precursor [Mytilus galloprovincialis]	7.9225	7.7375	2.435	24.6675	8.99
			LG12.g2089	toll-like receptor g precursor [Mytilus galloprovincialis]	2.6075	4.0975	1	8.8125	3.945
Environmental Information Processing	Signal transduction	HIF-1 signaling pathway	Contig01016.g4	toll-like receptor W [Mytilus coruscus]	0.2775	0	0.0975	3.7075	0.695
			Contig01016.g5	toll-like receptor g precursor [Mytilus galloprovincialis]	0.005	0.0025	0.02	3.275	0.39
			Contig01465.g3	toll-like receptor g precursor [Mytilus galloprovincialis]	0	0.01	0.015	2.6025	0.2225
			Contig01642.g4	toll-like receptor g precursor [Mytilus galloprovincialis]	0	0.0275	0.0175	2.86	0.3325
			Contig01642.g5	toll-like receptor g precursor [Mytilus galloprovincialis]	0.0325	0.0125	0.0275	5.965	0.3825
			LG02.g1392	toll-like receptor T precursor [Mytilus galloprovincialis]	0.0575	0.03	0.02	0.3375	0.0375
			LG09.g1034	toll-like receptor l [Mytilus galloprovincialis]	0	0	0	0.5025	0.0525
			LG10.g2072	toll-like receptor h precursor [Mytilus galloprovincialis]	0	0	0.065	1.0225	0.155
			LG11.g2768	toll-like receptor f precursor [Mytilus galloprovincialis]	0.015	0.34	0.8075	5.8975	3.1425
			LG12.g2174	toll-like receptor 4 [Pecten maximus]	0.11	0.0525	0.0225	3.3375	0.7025
			LG12.g2188	toll-like receptor 4 isoform X2 [Crassostrea gigas]	1.575	3.7125	2.9275	155.428	5.2225
Metabolism	Metabolism of cofactors and vitamins	Retinol metabolism	LG01.g576	cytochrome P450 10-like [Pecten maximus]	0.8425	2.625	2.41	46.7	15.0625
			LG02.g1947	carotenoid isomerooxygenase-like [Mizuhopecten yessoensis]	0.03	0.88	4.705	36.6275	1.355
			LG03.g1851	UDP-glucuronosyltransferase 1-6-like [Mizuhopecten yessoensis]	0.13	0.7225	1.245	6.035	2.2875
			LG07.g3141	Cytochrome P450 26A1 [Mizuhopecten yessoensis]	0.1175	0.0525	0.29	14.915	2.7875
			LG10.g2737	retinol dehydrogenase 13 isoform X3 [Fundulus heteroclitus]	0.61	0.8	0.7175	2.9075	0.725
			LG11.g136	hypothetical protein AM593_10432, partial [Mytilus galloprovincialis]	1.055	4.4025	2.93	22.12	0.4925
Environmental Information Processing	Signal transduction	TNF signaling pathway	Contig04046.g1	hypothetical protein AM593_03149, partial [Mytilus galloprovincialis]	0.14	5.8025	3.42	29.3725	7.2925
			Contig04046.g2	hypothetical protein AM593_03149, partial [Mytilus galloprovincialis]	1.29	3.545	0.68	7.93	2.165
			LG01.g2394	hypothetical protein AM593_03149, partial [Mytilus galloprovincialis]	2.7375	4.88	1.8	13.0775	1.705
			LG02.g2760	matrix metalloproteinase [Pinctada fucata]	23.85	61.6775	56.1625	336.83	78.705
			LG04.g1009	hypothetical protein AM593_04775, partial [Mytilus galloprovincialis]	4.895	2.18	3.1525	43.4125	14.635
			LG04.g1603	stromelysin-3 [Crassostrea gigas]	35.065	164.82	67.5225	595.222	0.8525
			LG04.g185	caspase 3/7-4 [Mytilus galloprovincialis]	12.03	9.4325	4.02	31.23	10.28
			LG05.g1147	uncharacterized protein LOC117680471 [Crassostrea gigas]	0.04	0.215	0.1025	3.2875	0.9025
			LG12.g113	hypothetical protein AM593_05439, partial [Mytilus galloprovincialis]	0.0125	0.43	0.1775	5.325	1.4625
Human Diseases	Drug resistance: antineoplastic	Platinum drug resistance	Contig00979.g3	baculoviral cra_a iap repeat-containing isoform, partial [Mytilus galloprovincialis]	0	0.5075	1.2025	9.02	2.545
			Contig04046.g1	hypothetical protein AM593_03149, partial [Mytilus galloprovincialis]	0.14	5.8025	3.42	29.3725	7.2925
			Contig04046.g2	hypothetical protein AM593_03149, partial [Mytilus galloprovincialis]	1.29	3.545	0.68	7.93	2.165
			LG01.g2394	hypothetical protein AM593_03149, partial [Mytilus galloprovincialis]	2.7375	4.88	1.8	13.0775	1.705
			LG04.g185	caspase 3/7-4 [Mytilus galloprovincialis]	12.03	9.4325	4.02	31.23	10.28
			LG05.g1147	uncharacterized protein LOC117680471 [Crassostrea gigas]	0.04	0.215	0.1025	3.2875	0.9025
			LG09.g292	baculoviral cra_a iap repeat-containing isoform, partial [Mytilus galloprovincialis]	0.33	0.165	0.2	4.9875	1.5825
			LG12.g113	hypothetical protein AM593_05439, partial [Mytilus galloprovincialis]	0.0125	0.43	0.1775	5.325	1.4625
Metabolism	Carbohydrate metabolism	C5-Branched dibasic acid metabolism	LG01.g720	cis-aconitate decarboxylase-like isoform X2 [Mizuhopecten yessoensis]	1.555	4.65	2.8925	29.1275	3.475
Organismal Systems	Immune system	Fc epsilon RI signaling pathway	LG01.g2399	arachidonate 5-lipoxygenase isoform X1 [Crassostrea gigas]	20.07	40.81	15.7675	143.562	0.4025
			LG03.g2384	arachidonate 5-lipoxygenase isoform X1 [Crassostrea gigas]	0	0.09	0	0.5125	0
			LG05.g3257	cytosolic a2 phospholipase, partial [Mytilus galloprovincialis]	0.2475	0.545	0.8025	5.59	2.2175
			LG05.g3258	cytosolic a2 phospholipase, partial [Mytilus galloprovincialis]	0.165	0.7075	0.84	6.37	1.935
Cellular Processes	Cellular community - eukaryotes	Focal adhesion	Contig00979.g3	baculoviral cra_a iap repeat-containing isoform, partial [Mytilus galloprovincialis]	0	0.5075	1.2025	9.02	2.545
			Contig02313.g1	proximal thread matrix protein 1 variant a [Mytilus edulis]	0	5.225	1.4175	17.8475	5.935
			Contig04046.g1	hypothetical protein AM593_03149, partial [Mytilus galloprovincialis]	0.14	5.8025	3.42	29.3725	7.2925
			Contig04046.g2	hypothetical protein AM593_03149, partial [Mytilus galloprovincialis]	1.29	3.545	0.68	7.93	2.165
			LG01.g2394	hypothetical protein AM593_03149, partial [Mytilus galloprovincialis]	2.7375	4.88	1.8	13.0775	1.705
			LG02.g2849	integrin alpha-4 [Crassostrea gigas]	10.86	10.185	3.1975	24.4275	0.125
			LG02.g44	integrin alpha-9-like isoform X2 [Mizuhopecten yessoensis]	1.8625	3.1125	1.49	17.9175	6.0825
			LG05.g1147	uncharacterized protein LOC117680471 [Crassostrea gigas]	0.04	0.215	0.1025	3.2875	0.9025
			LG06.g714	uncharacterized protein LOC111132164 [Crassostrea virginica]	0.1175	0.3975	1.62	388.507	96.5225
			LG07.g2804	cartilage matrix protein [Crassostrea gigas]	0.3725	1.595	1.9775	36.26	4.75
			LG09.g2490	collagen chain alpha-1, partial [Mytilus galloprovincialis]	0.0275	0.065	0.125	137.865	42.145
			LG09.g292	baculoviral cra_a iap repeat-containing isoform, partial [Mytilus galloprovincialis]	0.33	0.165	0.2	4.9875	1.5825
			LG11.g681	collagen-like protein-5 [Mytilus coruscus]	0.075	0.0875	0.1725	50.4675	18.005
			LG12.g113	hypothetical protein AM593_05439, partial [Mytilus galloprovincialis]	0.0125	0.43	0.1775	5.325	1.4625
Metabolism	Lipid metabolism	Arachidonic acid metabolism	LG01.g2399	arachidonate 5-lipoxygenase isoform X1 [Crassostrea gigas]	20.07	40.81	15.7675	143.562	0.4025
			LG03.g2384	arachidonate 5-lipoxygenase isoform X1 [Crassostrea gigas]	0	0.09	0	0.5125	0
			LG05.g3257	cytosolic a2 phospholipase, partial [Mytilus galloprovincialis]	0.2475	0.545	0.8025	5.59	2.2175
			LG05.g3258	cytosolic a2 phospholipase, partial [Mytilus galloprovincialis]	0.165	0.7075	0.84	6.37	1.935
			LG08.g2042	hypothetical protein LOTGIDRAFT_97333, partial [Lottia gigantea]	5.815	15.7525	30.115	183.548	33.12
			LG11.g136	hypothetical protein AM593_10432, partial [Mytilus galloprovincialis]	1.055	4.4025	2.93	22.12	0.4925
Metabolism	Metabolism of cofactors and vitamins	Thiamine metabolism	LG04.g1506	hypothetical protein AM593_07642, partial [Mytilus galloprovincialis]	0.5475	5.905	13.2025	235.903	18.185
			LG04.g1507	hypothetical protein AM593_07642, partial [Mytilus galloprovincialis]	0.435	0.555	0.4375	13.68	4.2525
Organismal Systems	Endocrine system	Insulin secretion	Contig02033.g1	cholecystokinin receptor type A-like [Crassostrea virginica]	0	0	0	0.735	0.065
			LG03.g1205	cholecystokinin receptor type A-like [Crassostrea virginica]	0.105	7.15	4.16	28.605	4.205
			LG04.g3135	ras-related protein RABD2a-like isoform X2 [Pecten maximus]	0.03	2.7675	1.09	9.0075	3.47
			LG04.g960	neuropeptide S receptor-like [Mizuhopecten yessoensis]	0.19	0.185	0.3525	3.92	0.8275
			LG10.g2762	growth hormone secretagogue receptor type 1-like [Pecten maximus]	0.325	1.8525	1.4925	8.545	2.7675
			LG12.g1102	cholecystokinin receptor type A-like isoform X1 [Crassostrea virginica]	0	0.0825	0.0675	1.3125	0.085
			LG12.g1838	uncharacterized protein LOC117680700 [Crassostrea gigas]	0	0.1475	0.55	2.8075	0.2975
			LG13.g1186	neuropeptide Y receptor type 4-like [Crassostrea virginica]	0.05	0.385	0.38	7.0125	1.84
Organismal Systems	Immune system	Fc gamma R-mediated phagocytosis	LG01.g2883	gelsolin-like protein 2 [Crassostrea virginica]	75.215	109.465	64.365	301.908	93.3375
			LG01.g3910	gelsolin-like protein 2 [Crassostrea gigas]	31.68	53.955	34.9325	174.877	48.8
			LG05.g3257	cytosolic a2 phospholipase, partial [Mytilus galloprovincialis]	0.2475	0.545	0.8025	5.59	2.2175
			LG05.g3258	cytosolic a2 phospholipase, partial [Mytilus galloprovincialis]	0.165	0.7075	0.84	6.37	1.935
Organismal Systems	Immune system	Th1 and Th2 cell differentiation	LG01.g697	neurogenic locus notch homolog protein 1-like isoform X2 [Pecten maximus]	6.7775	4.2675	2.0075	15.065	5.3
			LG02.g2052	signal transducer and activator of transcription 5A isoform X1 [Crassostrea gigas]	6.29	19.875	3.6525	55.7325	18.145
			LG02.g3942	signal transducer and activator of transcription 5B-like [Pomacea canaliculata]	1.99	9.1475	2.72	44.4475	16.41
			LG12.g2089	tyrosine-protein kinase JAK2-like isoform X1 [Crassostrea virginica]	2.6075	4.0975	1	8.8125	3.945
Cellular Processes	Transport and catabolism	Phagosome	Contig01016.g4	toll-like receptor W [Mytilus coruscus]	0.2775	0	0.0975	3.7075	0.695
			Contig01016.g5	toll-like receptor g precursor [Mytilus galloprovincialis]	0.005	0.0025	0.02	3.275	0.39
			Contig01465.g3	toll-like receptor g precursor [Mytilus galloprovincialis]	0	0.01	0.015	2.6025	0.2225
			Contig01642.g4	toll-like receptor g precursor [Mytilus galloprovincialis]	0	0.0275	0.0175	2.86	0.3325
			Contig01642.g5	toll-like receptor g precursor [Mytilus galloprovincialis]	0.0325	0.0125	0.0275	5.965	0.3825
			Contig03026.g1	C-type lectin 9 [Mytilus galloprovincialis]	0	0	0.0625	2.7575	1.02
			LG02.g1392	toll-like receptor T precursor [Mytilus galloprovincialis]	0.0575	0.03	0.02	0.3375	0.0375
			LG02.g3643	toll-like 2 receptor, partial [Mytilus galloprovincialis]	0.035	0	0.0575	3.58	0.63
			LG03.g2288	uncharacterized protein LOC117328744 [Pecten maximus]	2.5625	8.6325	5.67	28.3325	13.3375
			LG09.g1034	toll-like receptor l [Mytilus galloprovincialis]	0	0	0	0.5025	0.0525
			LG10.g2072	toll-like receptor h precursor [Mytilus galloprovincialis]	0	0	0.065	1.0225	0.155
			LG11.g2768	toll-like receptor f precursor [Mytilus galloprovincialis]	0.015	0.34	0.8075	5.8975	3.1425
			LG12.g2174	toll-like receptor 4 [Pecten maximus]	0.11	0.0525	0.0225	3.3375	0.7025
			LG12.g2188	toll-like receptor 4 isoform X2 [Crassostrea gigas]	1.575	3.7125	2.9275	155.428	5.2225
Cellular Processes	Cell growth and death	Apoptosis	Contig00979.g3	baculoviral cra_a iap repeat-containing isoform, partial [Mytilus galloprovincialis]	0	0.5075	1.2025	9.02	2.545
			Contig04046.g1	hypothetical protein AM593_03149, partial [Mytilus galloprovincialis]	0.14	5.8025	3.42	29.3725	7.2925
			Contig04046.g2	hypothetical protein AM593_03149, partial [Mytilus galloprovincialis]	1.29	3.545	0.68	7.93	2.165
			LG01.g2394	hypothetical protein AM593_03149, partial [Mytilus galloprovincialis]	2.7375	4.88	1.8	13.0775	1.705
			LG04.g1009	hypothetical protein AM593_04775, partial [Mytilus galloprovincialis]	4.895	2.18	3.1525	43.4125	14.635
			LG04.g185	caspase 3/7-4 [Mytilus galloprovincialis]	12.03	9.4325	4.02	31.23	10.28
			LG05.g1147	uncharacterized protein LOC117680471 [Crassostrea gigas]	0.04	0.215	0.1025	3.2875	0.9025
			LG05.g3995	TNF ligand-like 3 [Mytilus galloprovincialis]	0.675	3.1125	1.5975	12.555	1.95
			LG09.g292	baculoviral cra_a iap repeat-containing isoform, partial [Mytilus galloprovincialis]	0.33	0.165	0.2	4.9875	1.5825
			LG12.g113	hypothetical protein AM593_05439, partial [Mytilus galloprovincialis]	0.0125	0.43	0.1775	5.325	1.4625
Environmental Information Processing	Signal transduction	Notch signaling pathway	LG01.g697	neurogenic locus notch homolog protein 1-like isoform X2 [Pecten maximus]	6.7775	4.2675	2.0075	15.065	5.3
			LG07.g1227	E3 ubiquitin-protein ligase DTX3L-like [Crassostrea virginica]	6.0375	9.3075	3.54	28.1	10.2875
			LG07.g1228	uncharacterized protein LOC117314577 [Pecten maximus]	1.935	4.6225	1.9775	13.435	4.7575
			LG07.g822	uncharacterized protein LOC111136032 [Crassostrea virginica]	14.435	12.0375	6.7125	25.715	12.3425
			LG13.g1883	transcription hes-4 factor, partial [Mytilus galloprovincialis]	0.0475	5.1575	2.7875	23.4975	8.3475
Organismal Systems	Immune system	Th17 cell differentiation	LG02.g2052	signal transducer and activator of transcription 5A isoform X1 [Crassostrea gigas]	6.29	19.875	3.6525	55.7325	18.145
			LG02.g3942	signal transducer and activator of transcription 5B-like [Pomacea canaliculata]	1.99	9.1475	2.72	44.4475	16.41
			LG12.g2089	tyrosine-protein kinase JAK2-like isoform X1 [Crassostrea virginica]	2.6075	4.0975	1	8.8125	3.945
Human Diseases	Drug resistance: antineoplastic	EGFR tyrosine kinase inhibitor resistance	LG02.g1950	hypothetical protein AM593_09985, partial [Mytilus galloprovincialis]	0.065	0.435	0.61	13.185	1.21
			LG02.g1951	hypothetical protein AM593_09985, partial [Mytilus galloprovincialis]	0.0275	0.44	0.2875	6.435	1.0575
			LG02.g1958	uncharacterized protein LOC111128727 [Crassostrea virginica]	0.2825	0.25	0.0875	4.3075	0.4225
			LG12.g2089	tyrosine-protein kinase JAK2-like isoform X1 [Crassostrea virginica]	2.6075	4.0975	1	8.8125	3.945
Cellular Processes	Cellular community - eukaryotes	Signaling pathways regulating pluripotency of stem cells	LG02.g1950	hypothetical protein AM593_09985, partial [Mytilus galloprovincialis]	0.065	0.435	0.61	13.185	1.21
			LG02.g1951	hypothetical protein AM593_09985, partial [Mytilus galloprovincialis]	0.0275	0.44	0.2875	6.435	1.0575
			LG02.g1958	uncharacterized protein LOC111128727 [Crassostrea virginica]	0.2825	0.25	0.0875	4.3075	0.4225
			LG02.g197	frizzled-5-like [Crassostrea virginica]	0.1425	10.0625	27.2475	149.06	14.255
			LG12.g2089	tyrosine-protein kinase JAK2-like isoform X1 [Crassostrea virginica]	2.6075	4.0975	1	8.8125	3.945
Organismal Systems	Endocrine system	Growth hormone synthesis, secretion and action	LG02.g2052	signal transducer and activator of transcription 5A isoform X1 [Crassostrea gigas]	6.29	19.875	3.6525	55.7325	18.145
			LG02.g3942	signal transducer and activator of transcription 5B-like [Pomacea canaliculata]	1.99	9.1475	2.72	44.4475	16.41
			LG12.g1130	FMRFamide receptor [Mizuhopecten yessoensis]	0	0.1925	0.0775	3.2125	1.005
			LG12.g1923	growth hormone secretagogue receptor type 1-like [Mizuhopecten yessoensis]	0.0025	0.0825	0.0875	1.355	0.2975
			LG12.g2089	tyrosine-protein kinase JAK2-like isoform X1 [Crassostrea virginica]	2.6075	4.0975	1	8.8125	3.945
Genetic Information Processing	Translation	Aminoacyl-tRNA biosynthesis	LG01.g4625	phenylalanine--tRNA ligase alpha subunit-like [Pecten maximus]	34.9775	16.9	0.8875	932.295	41.25
			LG01.g4626	phenylalanine--tRNA ligase alpha subunit-like [Pecten maximus]	51.4575	14.13	1.155	720.54	30.235
			LG13.g2759	LOW QUALITY PROTEIN: phenylalanine--tRNA ligase beta subunit-like [Pecten maximus]	41.5	41.0975	9.67	395.632	49.325
Environmental Information Processing	Signal transduction	ErbB signaling pathway	LG02.g2052	signal transducer and activator of transcription 5A isoform X1 [Crassostrea gigas]	6.29	19.875	3.6525	55.7325	18.145
			LG02.g2608	protein neuralized, partial [Mytilus galloprovincialis]	2.9075	2.405	1.6875	8.4725	1.7425
			LG02.g3942	signal transducer and activator of transcription 5B-like [Pomacea canaliculata]	1.99	9.1475	2.72	44.4475	16.41
Organismal Systems	Immune system	Toll and Imd signaling pathway	Contig04046.g1	hypothetical protein AM593_03149, partial [Mytilus galloprovincialis]	0.14	5.8025	3.42	29.3725	7.2925
			Contig04046.g2	hypothetical protein AM593_03149, partial [Mytilus galloprovincialis]	1.29	3.545	0.68	7.93	2.165
			LG01.g2394	hypothetical protein AM593_03149, partial [Mytilus galloprovincialis]	2.7375	4.88	1.8	13.0775	1.705
			LG05.g1147	uncharacterized protein LOC117680471 [Crassostrea gigas]	0.04	0.215	0.1025	3.2875	0.9025
			LG07.g684	dual oxidase 2-like [Pecten maximus]	27.0925	22.1525	8.23	85.645	6.8425
			LG12.g113	hypothetical protein AM593_05439, partial [Mytilus galloprovincialis]	0.0125	0.43	0.1775	5.325	1.4625
Metabolism	Amino acid metabolism	Phenylalanine metabolism	Contig01493.g3	Phenylalanine-4-hydroxylase [Clonorchis sinensis]	1.6775	4.8	2.145	1134.44	72.425
			LG08.g249	phenylalanine ammonia-lyase 2-like [Lingula anatina]	0.995	2.4675	0	5.875	0.975
Organismal Systems	Endocrine system	GnRH signaling pathway	LG02.g2760	matrix metalloproteinase [Pinctada fucata]	23.85	61.6775	56.1625	336.83	78.705
			LG04.g1603	stromelysin-3 [Crassostrea gigas]	35.065	164.82	67.5225	595.222	0.8525
			LG05.g3257	cytosolic a2 phospholipase, partial [Mytilus galloprovincialis]	0.2475	0.545	0.8025	5.59	2.2175
			LG05.g3258	cytosolic a2 phospholipase, partial [Mytilus galloprovincialis]	0.165	0.7075	0.84	6.37	1.935
			LG07.g1321	gonadotropin-releasing hormone II receptor-like [Mizuhopecten yessoensis]	17.8725	31.035	4.6125	22.0975	19.14
Organismal Systems	Nervous system	Serotonergic synapse	LG01.g2399	arachidonate 5-lipoxygenase isoform X1 [Crassostrea gigas]	20.07	40.81	15.7675	143.562	0.4025
			LG03.g2384	arachidonate 5-lipoxygenase isoform X1 [Crassostrea gigas]	0	0.09	0	0.5125	0
			LG05.g3257	cytosolic a2 phospholipase, partial [Mytilus galloprovincialis]	0.2475	0.545	0.8025	5.59	2.2175
			LG05.g3258	cytosolic a2 phospholipase, partial [Mytilus galloprovincialis]	0.165	0.7075	0.84	6.37	1.935
			LG11.g136	hypothetical protein AM593_10432, partial [Mytilus galloprovincialis]	1.055	4.4025	2.93	22.12	0.4925
Metabolism	Lipid metabolism	Steroid hormone biosynthesis	LG02.g3378	steroid 17-alpha-hydroxylase/17,20 lyase-like [Crassostrea gigas]	0.0275	0.1575	0.225	3.0425	0.355
			LG03.g1851	UDP-glucuronosyltransferase 1-6-like [Mizuhopecten yessoensis]	0.13	0.7225	1.245	6.035	2.2875
			LG04.g2642	3 beta-hydroxysteroid dehydrogenase/Delta 5-->4-isomerase type 3 [Crassostrea gigas]	0.0775	2.6075	0.1275	5.27	0.25
			LG11.g136	hypothetical protein AM593_10432, partial [Mytilus galloprovincialis]	1.055	4.4025	2.93	22.12	0.4925
Environmental Information Processing	Signal transduction	VEGF signaling pathway	LG04.g185	caspase 3/7-4 [Mytilus galloprovincialis]	12.03	9.4325	4.02	31.23	10.28
			LG05.g3257	cytosolic a2 phospholipase, partial [Mytilus galloprovincialis]	0.2475	0.545	0.8025	5.59	2.2175
			LG05.g3258	cytosolic a2 phospholipase, partial [Mytilus galloprovincialis]	0.165	0.7075	0.84	6.37	1.935
Metabolism	Amino acid metabolism	Phenylalanine, tyrosine and tryptophan biosynthesis	Contig01493.g3	Phenylalanine-4-hydroxylase [Clonorchis sinensis]	1.6775	4.8	2.145	1134.44	72.425
Metabolism	Amino acid metabolism	Tyrosine metabolism	LG01.g3580	byssal tyrosinase-like protein 2 [Mytilus coruscus]	0.0575	0.15	0.0275	29.6025	2.455
			LG01.g3581	byssal tyrosinase-like protein 2 [Mytilus coruscus]	0.0375	0.0075	0	20.4275	0.8875
			LG02.g4367	tyramine beta-hydroxylase-like [Crassostrea virginica]	0.435	5.655	3.7475	24.49	4.435
			LG14.g399	tyrosinase-like protein-2, partial [Mytilus coruscus]	0.1875	0.235	0.075	38.565	12.98
Environmental Information Processing	Signaling molecules and interaction	ECM-receptor interaction	Contig02313.g1	proximal thread matrix protein 1 variant a [Mytilus edulis]	0	5.225	1.4175	17.8475	5.935
			LG02.g2849	integrin alpha-4 [Crassostrea gigas]	10.86	10.185	3.1975	24.4275	0.125
			LG02.g44	integrin alpha-9-like isoform X2 [Mizuhopecten yessoensis]	1.8625	3.1125	1.49	17.9175	6.0825
			LG06.g714	uncharacterized protein LOC111132164 [Crassostrea virginica]	0.1175	0.3975	1.62	388.507	96.5225
			LG07.g2804	cartilage matrix protein [Crassostrea gigas]	0.3725	1.595	1.9775	36.26	4.75
			LG09.g2490	collagen chain alpha-1, partial [Mytilus galloprovincialis]	0.0275	0.065	0.125	137.865	42.145
			LG11.g681	collagen-like protein-5 [Mytilus coruscus]	0.075	0.0875	0.1725	50.4675	18.005
Organismal Systems	Immune system	Intestinal immune network for IgA production	LG02.g2849	integrin alpha-4 [Crassostrea gigas]	10.86	10.185	3.1975	24.4275	0.125
Organismal Systems	Endocrine system	Thyroid hormone synthesis	Contig05008.g3	transcription termination factor 2-like isoform X1 [Crassostrea virginica]	2.8425	4.08	1.6975	9.48	3.265
			LG02.g491	Protein disulfide-isomerase A4, partial [Stegodyphus mimosarum]	3.9225	6.4625	3.995	111.132	13.865
			LG08.g2042	hypothetical protein LOTGIDRAFT_97333, partial [Lottia gigantea]	5.815	15.7525	30.115	183.548	33.12
Environmental Information Processing	Signal transduction	Jak-STAT signaling pathway	LG02.g2052	signal transducer and activator of transcription 5A isoform X1 [Crassostrea gigas]	6.29	19.875	3.6525	55.7325	18.145
			LG02.g3942	signal transducer and activator of transcription 5B-like [Pomacea canaliculata]	1.99	9.1475	2.72	44.4475	16.41
			LG12.g2089	tyrosine-protein kinase JAK2-like isoform X1 [Crassostrea virginica]	2.6075	4.0975	1	8.8125	3.945
Organismal Systems	Nervous system	Glutamatergic synapse	LG05.g3257	cytosolic a2 phospholipase, partial [Mytilus galloprovincialis]	0.2475	0.545	0.8025	5.59	2.2175
			LG05.g3258	cytosolic a2 phospholipase, partial [Mytilus galloprovincialis]	0.165	0.7075	0.84	6.37	1.935
			LG07.g705	vesicular glutamate transporter 2.2-like [Crassostrea virginica]	1.0775	7.65	2.6375	18.655	1.0325
			LG10.g2162	putative sodium-dependent excitatory amino acid transporter glt-3 [Mizuhopecten yessoensis]	0.045	0.0675	0.09	0.8525	0.2375
Metabolism	Lipid metabolism	Ether lipid metabolism	LG05.g2342	galactosylceramide sulfotransferase-like [Crassostrea gigas]	0.115	0.0475	0.325	2.6725	0.585
			LG05.g3257	cytosolic a2 phospholipase, partial [Mytilus galloprovincialis]	0.2475	0.545	0.8025	5.59	2.2175
			LG05.g3258	cytosolic a2 phospholipase, partial [Mytilus galloprovincialis]	0.165	0.7075	0.84	6.37	1.935
Metabolism	Lipid metabolism	Linoleic acid metabolism	LG05.g3257	cytosolic a2 phospholipase, partial [Mytilus galloprovincialis]	0.2475	0.545	0.8025	5.59	2.2175
			LG05.g3258	cytosolic a2 phospholipase, partial [Mytilus galloprovincialis]	0.165	0.7075	0.84	6.37	1.935
			LG11.g136	hypothetical protein AM593_10432, partial [Mytilus galloprovincialis]	1.055	4.4025	2.93	22.12	0.4925
Genetic Information Processing	Folding, sorting and degradation	Ubiquitin mediated proteolysis	Contig00979.g3	baculoviral cra_a iap repeat-containing isoform, partial [Mytilus galloprovincialis]	0	0.5075	1.2025	9.02	2.545
			Contig04046.g1	hypothetical protein AM593_03149, partial [Mytilus galloprovincialis]	0.14	5.8025	3.42	29.3725	7.2925
			Contig04046.g2	hypothetical protein AM593_03149, partial [Mytilus galloprovincialis]	1.29	3.545	0.68	7.93	2.165
			LG01.g2394	hypothetical protein AM593_03149, partial [Mytilus galloprovincialis]	2.7375	4.88	1.8	13.0775	1.705
			LG05.g1147	uncharacterized protein LOC117680471 [Crassostrea gigas]	0.04	0.215	0.1025	3.2875	0.9025
			LG09.g292	baculoviral cra_a iap repeat-containing isoform, partial [Mytilus galloprovincialis]	0.33	0.165	0.2	4.9875	1.5825
			LG12.g113	hypothetical protein AM593_05439, partial [Mytilus galloprovincialis]	0.0125	0.43	0.1775	5.325	1.4625
Environmental Information Processing	Signal transduction	Hippo signaling pathway	Contig04046.g1	hypothetical protein AM593_03149, partial [Mytilus galloprovincialis]	0.14	5.8025	3.42	29.3725	7.2925
			Contig04046.g2	hypothetical protein AM593_03149, partial [Mytilus galloprovincialis]	1.29	3.545	0.68	7.93	2.165
			LG01.g2394	hypothetical protein AM593_03149, partial [Mytilus galloprovincialis]	2.7375	4.88	1.8	13.0775	1.705
			LG02.g197	frizzled-5-like [Crassostrea virginica]	0.1425	10.0625	27.2475	149.06	14.255
			LG05.g1147	uncharacterized protein LOC117680471 [Crassostrea gigas]	0.04	0.215	0.1025	3.2875	0.9025
			LG12.g113	hypothetical protein AM593_05439, partial [Mytilus galloprovincialis]	0.0125	0.43	0.1775	5.325	1.4625
Cellular Processes	Cell motility	Regulation of actin cytoskeleton	LG01.g2883	gelsolin-like protein 2 [Crassostrea virginica]	75.215	109.465	64.365	301.908	93.3375
			LG01.g3910	gelsolin-like protein 2 [Crassostrea gigas]	31.68	53.955	34.9325	174.877	48.8
			LG02.g1950	hypothetical protein AM593_09985, partial [Mytilus galloprovincialis]	0.065	0.435	0.61	13.185	1.21
			LG02.g1951	hypothetical protein AM593_09985, partial [Mytilus galloprovincialis]	0.0275	0.44	0.2875	6.435	1.0575
			LG02.g1958	uncharacterized protein LOC111128727 [Crassostrea virginica]	0.2825	0.25	0.0875	4.3075	0.4225
			LG02.g2849	integrin alpha-4 [Crassostrea gigas]	10.86	10.185	3.1975	24.4275	0.125
			LG02.g44	integrin alpha-9-like isoform X2 [Mizuhopecten yessoensis]	1.8625	3.1125	1.49	17.9175	6.0825
Organismal Systems	Nervous system	Synaptic vesicle cycle	LG03.g1811	sodium- and chloride-dependent glycine transporter 1-like [Mizuhopecten yessoensis]	0.95	0.2375	0.29	7.7375	3.1
			LG04.g3135	ras-related protein RABD2a-like isoform X2 [Pecten maximus]	0.03	2.7675	1.09	9.0075	3.47
			LG07.g705	vesicular glutamate transporter 2.2-like [Crassostrea virginica]	1.0775	7.65	2.6375	18.655	1.0325
			LG10.g2162	putative sodium-dependent excitatory amino acid transporter glt-3 [Mizuhopecten yessoensis]	0.045	0.0675	0.09	0.8525	0.2375
Metabolism	Carbohydrate metabolism	Pentose and glucuronate interconversions	LG03.g1851	UDP-glucuronosyltransferase 1-6-like [Mizuhopecten yessoensis]	0.13	0.7225	1.245	6.035	2.2875
			LG11.g1614	hypothetical protein parPi_0020864 [Paroedura picta]	0.205	1.5275	10.4675	77.295	16.325
Metabolism	Lipid metabolism	alpha-Linolenic acid metabolism	LG05.g3257	cytosolic a2 phospholipase, partial [Mytilus galloprovincialis]	0.2475	0.545	0.8025	5.59	2.2175
			LG05.g3258	cytosolic a2 phospholipase, partial [Mytilus galloprovincialis]	0.165	0.7075	0.84	6.37	1.935
Metabolism	Lipid metabolism	Primary bile acid biosynthesis	LG07.g2390	cholesterol 25-hydroxylase-like protein 1, member 2 [Crassostrea gigas]	15.505	13.8225	4.7675	83.7725	7.5575
Environmental Information Processing	Signaling molecules and interaction	Cell adhesion molecules (CAMs)	LG02.g2849	integrin alpha-4 [Crassostrea gigas]	10.86	10.185	3.1975	24.4275	0.125
			LG02.g44	integrin alpha-9-like isoform X2 [Mizuhopecten yessoensis]	1.8625	3.1125	1.49	17.9175	6.0825
			LG03.g921	hypothetical protein AM593_06966, partial [Mytilus galloprovincialis]	0.105	0.225	0.08	1.89	0.4525
			LG04.g685	nephrin-like [Mizuhopecten yessoensis]	0.0875	0	0.0675	1.6325	0.375
			LG14.g1892	Nephrin [Mizuhopecten yessoensis]	0.2225	0.2375	0.015	0.755	0.2125
Environmental Information Processing	Signaling molecules and interaction	Viral protein interaction with cytokine and cytokine receptor	LG05.g3995	TNF ligand-like 3 [Mytilus galloprovincialis]	0.675	3.1125	1.5975	12.555	1.95
Metabolism	Metabolism of other amino acids	Glutathione metabolism	LG03.g749	glutamate--cysteine ligase catalytic subunit-like isoform X3 [Mizuhopecten yessoensis]	0.06	0.0125	0.005	1.305	0.4875
			LG07.g2842	putative aminopeptidase W07G4.4 [Crassostrea virginica]	31.3575	84.655	43.2	557.553	119.69
			LG08.g2042	hypothetical protein LOTGIDRAFT_97333, partial [Lottia gigantea]	5.815	15.7525	30.115	183.548	33.12
Organismal Systems	Digestive system	Cholesterol metabolism	LG05.g1698	ATP-binding cassette sub-family G member 5 isoform X1 [Crassostrea gigas]	0.475	6.4675	2.2775	21.7525	4.5225
			LG09.g1396	PREDICTED: low-density lipoprotein receptor-related protein 1-like isoform X2 [Cyprinodon variegatus]	0.0325	0.1375	0.095	4.3925	1.695
			LG10.g1816	uncharacterized protein LOC110452522 isoform X2 [Mizuhopecten yessoensis]	0	1.88	0.67	5.405	0.48
Organismal Systems	Digestive system	Pancreatic secretion	Contig02033.g1	cholecystokinin receptor type A-like [Crassostrea virginica]	0	0	0	0.735	0.065
			LG03.g1205	cholecystokinin receptor type A-like [Crassostrea virginica]	0.105	7.15	4.16	28.605	4.205
			LG04.g960	neuropeptide S receptor-like [Mizuhopecten yessoensis]	0.19	0.185	0.3525	3.92	0.8275
			LG10.g2762	growth hormone secretagogue receptor type 1-like [Pecten maximus]	0.325	1.8525	1.4925	8.545	2.7675
			LG12.g1102	cholecystokinin receptor type A-like isoform X1 [Crassostrea virginica]	0	0.0825	0.0675	1.3125	0.085
			LG12.g1838	uncharacterized protein LOC117680700 [Crassostrea gigas]	0	0.1475	0.55	2.8075	0.2975
			LG13.g1186	neuropeptide Y receptor type 4-like [Crassostrea virginica]	0.05	0.385	0.38	7.0125	1.84
Metabolism	Glycan biosynthesis and metabolism	Other types of O-glycan biosynthesis	LG04.g722	procollagen galactosyltransferase 1-like isoform X1 [Mizuhopecten yessoensis]	0.045	0	0.1125	2.59	0.625
			LG10.g1475	glycoprotein-N-acetylgalactosamine 3-beta-galactosyltransferase 1-like isoform X2 [Mizuhopecten yessoensis]	0	0.2125	0.4475	6.22	1.9925
Metabolism	Lipid metabolism	Glycerophospholipid metabolism	LG05.g3257	cytosolic a2 phospholipase, partial [Mytilus galloprovincialis]	0.2475	0.545	0.8025	5.59	2.2175
			LG05.g3258	cytosolic a2 phospholipase, partial [Mytilus galloprovincialis]	0.165	0.7075	0.84	6.37	1.935
			LG08.g2014	manganese-dependent ADP-ribose/CDP-alcohol diphosphatase-like isoform X1 [Pecten maximus]	0.885	2.4625	0.165	36.8675	7.4275
Organismal Systems	Digestive system	Protein digestion and absorption	Contig02313.g1	proximal thread matrix protein 1 variant a [Mytilus edulis]	0	5.225	1.4175	17.8475	5.935
			LG06.g714	uncharacterized protein LOC111132164 [Crassostrea virginica]	0.1175	0.3975	1.62	388.507	96.5225
			LG07.g2804	cartilage matrix protein [Crassostrea gigas]	0.3725	1.595	1.9775	36.26	4.75
			LG09.g2490	collagen chain alpha-1, partial [Mytilus galloprovincialis]	0.0275	0.065	0.125	137.865	42.145
			LG11.g681	collagen-like protein-5 [Mytilus coruscus]	0.075	0.0875	0.1725	50.4675	18.005
Organismal Systems	Immune system	Chemokine signaling pathway	LG02.g2052	signal transducer and activator of transcription 5A isoform X1 [Crassostrea gigas]	6.29	19.875	3.6525	55.7325	18.145
			LG02.g3942	signal transducer and activator of transcription 5B-like [Pomacea canaliculata]	1.99	9.1475	2.72	44.4475	16.41
			LG12.g2089	tyrosine-protein kinase JAK2-like isoform X1 [Crassostrea virginica]	2.6075	4.0975	1	8.8125	3.945
Metabolism	Xenobiotics biodegradation and metabolism	Drug metabolism - cytochrome P450	LG03.g1851	UDP-glucuronosyltransferase 1-6-like [Mizuhopecten yessoensis]	0.13	0.7225	1.245	6.035	2.2875
			LG04.g2005	dimethylaniline monooxygenase [N-oxide-forming] 5 [Crassostrea gigas]	1.5425	0.0575	0.1	3.7375	0.6275
Organismal Systems	Nervous system	GABAergic synapse	LG08.g581	LOW QUALITY PROTEIN: 4-aminobutyrate aminotransferase, mitochondrial [Crassostrea gigas]	0.06	0.5525	0.0425	14.6575	5.56
			LG10.g2352	gamma-aminobutyric acid type B receptor subunit 2-like [Pecten maximus]	0.86	1.16	0.375	3.0575	0.81
Environmental Information Processing	Signal transduction	Ras signaling pathway	LG02.g1950	hypothetical protein AM593_09985, partial [Mytilus galloprovincialis]	0.065	0.435	0.61	13.185	1.21
			LG02.g1951	hypothetical protein AM593_09985, partial [Mytilus galloprovincialis]	0.0275	0.44	0.2875	6.435	1.0575
			LG02.g1958	uncharacterized protein LOC111128727 [Crassostrea virginica]	0.2825	0.25	0.0875	4.3075	0.4225
			LG02.g2608	protein neuralized, partial [Mytilus galloprovincialis]	2.9075	2.405	1.6875	8.4725	1.7425
			LG05.g3257	cytosolic a2 phospholipase, partial [Mytilus galloprovincialis]	0.2475	0.545	0.8025	5.59	2.2175
			LG05.g3258	cytosolic a2 phospholipase, partial [Mytilus galloprovincialis]	0.165	0.7075	0.84	6.37	1.935
Organismal Systems	Digestive system	Vitamin digestion and absorption	LG02.g4314	LOW QUALITY PROTEIN: multidrug resistance-associated protein 1-like [Pecten maximus]	0.5425	0.8325	0.4475	2.8475	0.9925
			LG05.g4221	solute carrier family 23 member 1-like isoform X1 [Pecten maximus]	0.2425	0.265	0.12	2.975	0.7275
			LG12.g2125	PREDICTED: cubilin-like, partial [Branchiostoma belcheri]	0.0225	0.0725	0.02	0.38	0.1175
Organismal Systems	Endocrine system	Cortisol synthesis and secretion	LG02.g3378	steroid 17-alpha-hydroxylase/17,20 lyase-like [Crassostrea gigas]	0.0275	0.1575	0.225	3.0425	0.355
			LG04.g2642	3 beta-hydroxysteroid dehydrogenase/Delta 5-->4-isomerase type 3 [Crassostrea gigas]	0.0775	2.6075	0.1275	5.27	0.25
Organismal Systems	Endocrine system	Melanogenesis	LG01.g3580	byssal tyrosinase-like protein 2 [Mytilus coruscus]	0.0575	0.15	0.0275	29.6025	2.455
			LG01.g3581	byssal tyrosinase-like protein 2 [Mytilus coruscus]	0.0375	0.0075	0	20.4275	0.8875
			LG02.g197	frizzled-5-like [Crassostrea virginica]	0.1425	10.0625	27.2475	149.06	14.255
			LG14.g399	tyrosinase-like protein-2, partial [Mytilus coruscus]	0.1875	0.235	0.075	38.565	12.98
Metabolism	Carbohydrate metabolism	Ascorbate and aldarate metabolism	LG03.g1851	UDP-glucuronosyltransferase 1-6-like [Mizuhopecten yessoensis]	0.13	0.7225	1.245	6.035	2.2875
Genetic Information Processing	Replication and repair	Mismatch repair	LG04.g2716	hypothetical protein AM593_09973, partial [Mytilus galloprovincialis]	1.4	0.4225	0.6725	8.165	0.82
Environmental Information Processing	Membrane transport	ABC transporters	LG02.g4314	LOW QUALITY PROTEIN: multidrug resistance-associated protein 1-like [Pecten maximus]	0.5425	0.8325	0.4475	2.8475	0.9925
			LG05.g1698	ATP-binding cassette sub-family G member 5 isoform X1 [Crassostrea gigas]	0.475	6.4675	2.2775	21.7525	4.5225
Environmental Information Processing	Signaling molecules and interaction	Neuroactive ligand-receptor interaction	Contig02033.g1	cholecystokinin receptor type A-like [Crassostrea virginica]	0	0	0	0.735	0.065
			LG03.g1205	cholecystokinin receptor type A-like [Crassostrea virginica]	0.105	7.15	4.16	28.605	4.205
			LG04.g960	neuropeptide S receptor-like [Mizuhopecten yessoensis]	0.19	0.185	0.3525	3.92	0.8275
			LG07.g1321	gonadotropin-releasing hormone II receptor-like [Mizuhopecten yessoensis]	17.8725	31.035	4.6125	22.0975	19.14
			LG08.g1047	Neuropeptide FF receptor 2 [Mizuhopecten yessoensis]	0.26	0.695	0.2625	3.7625	0.995
			LG10.g1880	neuronal acetylcholine receptor subunit alpha-9 isoform X1 [Crassostrea gigas]	0.65	2.3025	1.3175	73.3825	18.8075
			LG10.g2352	gamma-aminobutyric acid type B receptor subunit 2-like [Pecten maximus]	0.86	1.16	0.375	3.0575	0.81
			LG10.g2762	growth hormone secretagogue receptor type 1-like [Pecten maximus]	0.325	1.8525	1.4925	8.545	2.7675
			LG12.g1102	cholecystokinin receptor type A-like isoform X1 [Crassostrea virginica]	0	0.0825	0.0675	1.3125	0.085
			LG12.g1130	FMRFamide receptor [Mizuhopecten yessoensis]	0	0.1925	0.0775	3.2125	1.005
			LG12.g1838	uncharacterized protein LOC117680700 [Crassostrea gigas]	0	0.1475	0.55	2.8075	0.2975
			LG12.g1923	growth hormone secretagogue receptor type 1-like [Mizuhopecten yessoensis]	0.0025	0.0825	0.0875	1.355	0.2975
			LG13.g1186	neuropeptide Y receptor type 4-like [Crassostrea virginica]	0.05	0.385	0.38	7.0125	1.84
Cellular Processes	Cell growth and death	Ferroptosis	LG03.g749	glutamate--cysteine ligase catalytic subunit-like isoform X3 [Mizuhopecten yessoensis]	0.06	0.0125	0.005	1.305	0.4875
Metabolism	Metabolism of cofactors and vitamins	Porphyrin and chlorophyll metabolism	LG03.g1851	UDP-glucuronosyltransferase 1-6-like [Mizuhopecten yessoensis]	0.13	0.7225	1.245	6.035	2.2875
Genetic Information Processing	Transcription	Spliceosome	LG01.g992	ATP-dependent RNA helicase DEAH12, chloroplastic-like isoform X1 [Mizuhopecten yessoensis]	0.22	0.2975	0.23	4.1875	1.3425
			LG09.g608	ATP-dependent RNA helicase DEAH12, chloroplastic-like isoform X1 [Mizuhopecten yessoensis]	0.04	0.0525	0.6	16.5575	2.25
			LG10.g2545	ATP-dependent RNA helicase DEAH12, chloroplastic-like [Pecten maximus]	1.9775	3.0675	1.4575	19.8975	6.2725
Metabolism	Carbohydrate metabolism	Butanoate metabolism	LG08.g581	LOW QUALITY PROTEIN: 4-aminobutyrate aminotransferase, mitochondrial [Crassostrea gigas]	0.06	0.5525	0.0425	14.6575	5.56
Metabolism	Carbohydrate metabolism	Propanoate metabolism	LG08.g581	LOW QUALITY PROTEIN: 4-aminobutyrate aminotransferase, mitochondrial [Crassostrea gigas]	0.06	0.5525	0.0425	14.6575	5.56
Environmental Information Processing	Signal transduction	MAPK signaling pathway	LG02.g1950	hypothetical protein AM593_09985, partial [Mytilus galloprovincialis]	0.065	0.435	0.61	13.185	1.21
			LG02.g1951	hypothetical protein AM593_09985, partial [Mytilus galloprovincialis]	0.0275	0.44	0.2875	6.435	1.0575
			LG02.g1958	uncharacterized protein LOC111128727 [Crassostrea virginica]	0.2825	0.25	0.0875	4.3075	0.4225
			LG05.g3257	cytosolic a2 phospholipase, partial [Mytilus galloprovincialis]	0.2475	0.545	0.8025	5.59	2.2175
			LG05.g3258	cytosolic a2 phospholipase, partial [Mytilus galloprovincialis]	0.165	0.7075	0.84	6.37	1.935
Metabolism	Metabolism of cofactors and vitamins	Folate biosynthesis	Contig01493.g3	Phenylalanine-4-hydroxylase [Clonorchis sinensis]	1.6775	4.8	2.145	1134.44	72.425
Organismal Systems	Endocrine system	GnRH secretion	LG10.g2352	gamma-aminobutyric acid type B receptor subunit 2-like [Pecten maximus]	0.86	1.16	0.375	3.0575	0.81
Environmental Information Processing	Signal transduction	Calcium signaling pathway	Contig02033.g1	cholecystokinin receptor type A-like [Crassostrea virginica]	0	0	0	0.735	0.065
			LG03.g1205	cholecystokinin receptor type A-like [Crassostrea virginica]	0.105	7.15	4.16	28.605	4.205
			LG04.g960	neuropeptide S receptor-like [Mizuhopecten yessoensis]	0.19	0.185	0.3525	3.92	0.8275
			LG10.g2762	growth hormone secretagogue receptor type 1-like [Pecten maximus]	0.325	1.8525	1.4925	8.545	2.7675
			LG12.g1102	cholecystokinin receptor type A-like isoform X1 [Crassostrea virginica]	0	0.0825	0.0675	1.3125	0.085
			LG12.g1838	uncharacterized protein LOC117680700 [Crassostrea gigas]	0	0.1475	0.55	2.8075	0.2975
			LG13.g1186	neuropeptide Y receptor type 4-like [Crassostrea virginica]	0.05	0.385	0.38	7.0125	1.84
Metabolism	Lipid metabolism	Glycerolipid metabolism	LG10.g1816	uncharacterized protein LOC110452522 isoform X2 [Mizuhopecten yessoensis]	0	1.88	0.67	5.405	0.48
Organismal Systems	Digestive system	Fat digestion and absorption	LG05.g1698	ATP-binding cassette sub-family G member 5 isoform X1 [Crassostrea gigas]	0.475	6.4675	2.2775	21.7525	4.5225
Metabolism	Glycan biosynthesis and metabolism	Mucin type O-glycan biosynthesis	LG10.g1475	glycoprotein-N-acetylgalactosamine 3-beta-galactosyltransferase 1-like isoform X2 [Mizuhopecten yessoensis]	0	0.2125	0.4475	6.22	1.9925
Organismal Systems	Endocrine system	Adipocytokine signaling pathway	LG12.g2089	tyrosine-protein kinase JAK2-like isoform X1 [Crassostrea virginica]	2.6075	4.0975	1	8.8125	3.945
Organismal Systems	Sensory system	Taste transduction	LG10.g2352	gamma-aminobutyric acid type B receptor subunit 2-like [Pecten maximus]	0.86	1.16	0.375	3.0575	0.81
Organismal Systems	Immune system	Natural killer cell mediated cytotoxicity	LG05.g3995	TNF ligand-like 3 [Mytilus galloprovincialis]	0.675	3.1125	1.5975	12.555	1.95
Environmental Information Processing	Signaling molecules and interaction	Cytokine-cytokine receptor interaction	LG05.g3995	TNF ligand-like 3 [Mytilus galloprovincialis]	0.675	3.1125	1.5975	12.555	1.95
Human Diseases	Drug resistance: antineoplastic	Antifolate resistance	LG02.g4314	LOW QUALITY PROTEIN: multidrug resistance-associated protein 1-like [Pecten maximus]	0.5425	0.8325	0.4475	2.8475	0.9925
Organismal Systems	Development and regeneration	Dorso-ventral axis formation	LG01.g697	neurogenic locus notch homolog protein 1-like isoform X2 [Pecten maximus]	6.7775	4.2675	2.0075	15.065	5.3
			LG02.g338	uncharacterized protein LOC117321188 [Pecten maximus]	0.115	0.14	0.01	0.6825	0.0325
Genetic Information Processing	Replication and repair	Homologous recombination	LG04.g2716	hypothetical protein AM593_09973, partial [Mytilus galloprovincialis]	1.4	0.4225	0.6725	8.165	0.82
Organismal Systems	Development and regeneration	Axon regeneration	LG01.g697	neurogenic locus notch homolog protein 1-like isoform X2 [Pecten maximus]	6.7775	4.2675	2.0075	15.065	5.3
			LG03.g987	uncharacterized protein LOC105334496 [Crassostrea gigas]	0.11	0	0.0375	2.785	0.6525
			LG06.g666	E3 ubiquitin-protein ligase TRIM71-like [Crassostrea virginica]	0.0475	0.2225	0.05	2.9175	0.3775
			LG08.g1928	uncharacterized protein LOC105334496 [Crassostrea gigas]	0	0.0125	0.02	1.105	0.275
			LG10.g740	uncharacterized protein LOC105325312 [Crassostrea gigas]	0.0575	0.25	0.125	7.1075	2.14
Metabolism	Glycan biosynthesis and metabolism	Glycosaminoglycan biosynthesis - chondroitin sulfate / dermatan sulfate	LG01.g3292	carbohydrate sulfotransferase 8-like [Hippoglossus hippoglossus]	0	0	0	1.92	0.3125
Metabolism	Amino acid metabolism	Alanine, aspartate and glutamate metabolism	LG08.g581	LOW QUALITY PROTEIN: 4-aminobutyrate aminotransferase, mitochondrial [Crassostrea gigas]	0.06	0.5525	0.0425	14.6575	5.56
Environmental Information Processing	Signal transduction	Hippo signaling pathway - multiple species	LG08.g1557	hypothetical protein AM593_02853, partial [Mytilus galloprovincialis]	0.1325	0.0375	0.01	3.0025	0.2175
Metabolism	Nucleotide metabolism	Pyrimidine metabolism	LG11.g634	deoxycytidylate deaminase-like isoform X1 [Pecten maximus]	1.925	2.6325	1.2975	6.895	2.555
Metabolism	Lipid metabolism	Sphingolipid metabolism	LG05.g2342	galactosylceramide sulfotransferase-like [Crassostrea gigas]	0.115	0.0475	0.325	2.6725	0.585
Metabolism	Xenobiotics biodegradation and metabolism	Drug metabolism - other enzymes	LG01.g3414	uncharacterized protein LOC111108533 [Crassostrea virginica]	0.4675	0.1	0.305	3.1575	0.03
			LG03.g1851	UDP-glucuronosyltransferase 1-6-like [Mizuhopecten yessoensis]	0.13	0.7225	1.245	6.035	2.2875
Genetic Information Processing	Replication and repair	Nucleotide excision repair	LG04.g2716	hypothetical protein AM593_09973, partial [Mytilus galloprovincialis]	1.4	0.4225	0.6725	8.165	0.82
Organismal Systems	Excretory system	Endocrine and other factor-regulated calcium reabsorption	LG05.g569	estrogen receptor [Mytilus edulis]	7.9225	7.7375	2.435	24.6675	8.99
Human Diseases	Drug resistance: antineoplastic	Endocrine resistance	LG01.g697	neurogenic locus notch homolog protein 1-like isoform X2 [Pecten maximus]	6.7775	4.2675	2.0075	15.065	5.3
			LG05.g569	estrogen receptor [Mytilus edulis]	7.9225	7.7375	2.435	24.6675	8.99
Metabolism	Metabolism of other amino acids	beta-Alanine metabolism	LG08.g581	LOW QUALITY PROTEIN: 4-aminobutyrate aminotransferase, mitochondrial [Crassostrea gigas]	0.06	0.5525	0.0425	14.6575	5.56
Metabolism	Carbohydrate metabolism	Amino sugar and nucleotide sugar metabolism	LG04.g962	uncharacterized protein LOC111102957 [Crassostrea virginica]	0.0425	1.6875	2.8875	122.657	9.6875
			LG08.g2600	putative chitinase 1 [Pecten maximus]	2.4925	18.0925	9.2575	80.2375	19.9575
Metabolism	Amino acid metabolism	Histidine metabolism	LG11.g863	histidine decarboxylase-like [Pecten maximus]	2.1025	0.2675	0.2075	8.2975	3.085
Genetic Information Processing	Replication and repair	DNA replication	LG04.g2716	hypothetical protein AM593_09973, partial [Mytilus galloprovincialis]	1.4	0.4225	0.6725	8.165	0.82
Metabolism	Amino acid metabolism	Cysteine and methionine metabolism	LG03.g749	glutamate--cysteine ligase catalytic subunit-like isoform X3 [Mizuhopecten yessoensis]	0.06	0.0125	0.005	1.305	0.4875
Metabolism	Glycan biosynthesis and metabolism	Various types of N-glycan biosynthesis	LG01.g3292	carbohydrate sulfotransferase 8-like [Hippoglossus hippoglossus]	0	0	0	1.92	0.3125
			LG14.g823	alpha-(1,3)-fucosyltransferase fut-1 [Crassostrea gigas]	1.27	0.235	0.075	6.07	1.9375
Metabolism	Amino acid metabolism	Valine, leucine and isoleucine degradation	LG08.g581	LOW QUALITY PROTEIN: 4-aminobutyrate aminotransferase, mitochondrial [Crassostrea gigas]	0.06	0.5525	0.0425	14.6575	5.56
Organismal Systems	Endocrine system	Parathyroid hormone synthesis, secretion and action	LG02.g2760	matrix metalloproteinase [Pinctada fucata]	23.85	61.6775	56.1625	336.83	78.705
			LG04.g1603	stromelysin-3 [Crassostrea gigas]	35.065	164.82	67.5225	595.222	0.8525
Environmental Information Processing	Signal transduction	Phospholipase D signaling pathway	LG05.g3257	cytosolic a2 phospholipase, partial [Mytilus galloprovincialis]	0.2475	0.545	0.8025	5.59	2.2175
			LG05.g3258	cytosolic a2 phospholipase, partial [Mytilus galloprovincialis]	0.165	0.7075	0.84	6.37	1.935
Organismal Systems	Endocrine system	Insulin signaling pathway	LG05.g2417	cdc42 homolog [Mizuhopecten yessoensis]	4.305	1.2925	1.295	7.2275	2.25
			LG06.g179	glycogen-binding subunit 76A-like [Mizuhopecten yessoensis]	0.38	0.63	0.315	3.88	0.9225
Organismal Systems	Endocrine system	Oxytocin signaling pathway	LG05.g3257	cytosolic a2 phospholipase, partial [Mytilus galloprovincialis]	0.2475	0.545	0.8025	5.59	2.2175
			LG05.g3258	cytosolic a2 phospholipase, partial [Mytilus galloprovincialis]	0.165	0.7075	0.84	6.37	1.935
			LG06.g1325	hypothetical protein AM593_02280, partial [Mytilus galloprovincialis]	0.06	0.135	0.0175	5	0.695
			LG10.g1421	hypothetical protein AM593_06549, partial [Mytilus galloprovincialis]	0.0375	0.83	0.26	15.3275	3.5375
Metabolism	Amino acid metabolism	Lysine degradation	LG04.g722	procollagen galactosyltransferase 1-like isoform X1 [Mizuhopecten yessoensis]	0.045	0	0.1125	2.59	0.625
Organismal Systems	Endocrine system	Thyroid hormone signaling pathway	LG01.g697	neurogenic locus notch homolog protein 1-like isoform X2 [Pecten maximus]	6.7775	4.2675	2.0075	15.065	5.3
			LG04.g185	caspase 3/7-4 [Mytilus galloprovincialis]	12.03	9.4325	4.02	31.23	10.28
			LG05.g569	estrogen receptor [Mytilus edulis]	7.9225	7.7375	2.435	24.6675	8.99
Organismal Systems	Nervous system	Cholinergic synapse	LG10.g1880	neuronal acetylcholine receptor subunit alpha-9 isoform X1 [Crassostrea gigas]	0.65	2.3025	1.3175	73.3825	18.8075
			LG12.g2089	tyrosine-protein kinase JAK2-like isoform X1 [Crassostrea virginica]	2.6075	4.0975	1	8.8125	3.945
Organismal Systems	Immune system	Platelet activation	LG05.g3257	cytosolic a2 phospholipase, partial [Mytilus galloprovincialis]	0.2475	0.545	0.8025	5.59	2.2175
			LG05.g3258	cytosolic a2 phospholipase, partial [Mytilus galloprovincialis]	0.165	0.7075	0.84	6.37	1.935
Environmental Information Processing	Signal transduction	Rap1 signaling pathway	LG02.g1950	hypothetical protein AM593_09985, partial [Mytilus galloprovincialis]	0.065	0.435	0.61	13.185	1.21
			LG02.g1951	hypothetical protein AM593_09985, partial [Mytilus galloprovincialis]	0.0275	0.44	0.2875	6.435	1.0575
			LG02.g1958	uncharacterized protein LOC111128727 [Crassostrea virginica]	0.2825	0.25	0.0875	4.3075	0.4225
			LG10.g2762	growth hormone secretagogue receptor type 1-like [Pecten maximus]	0.325	1.8525	1.4925	8.545	2.7675
Organismal Systems	Endocrine system	Estrogen signaling pathway	LG05.g569	estrogen receptor [Mytilus edulis]	7.9225	7.7375	2.435	24.6675	8.99
			LG10.g2352	gamma-aminobutyric acid type B receptor subunit 2-like [Pecten maximus]	0.86	1.16	0.375	3.0575	0.81
Genetic Information Processing	Translation	mRNA surveillance pathway	LG11.g254	uncharacterized protein LOC116306138 [Actinia tenebrosa]	0.8275	1.38	0.7725	16.6175	3.6875
Organismal Systems	Immune system	Complement and coagulation cascades	LG11.g1358	serine proteinase, partial [Mytilus galloprovincialis]	0	2.1375	3.2875	21.3025	6.2325
Metabolism	Xenobiotics biodegradation and metabolism	Metabolism of xenobiotics by cytochrome P450	LG03.g1851	UDP-glucuronosyltransferase 1-6-like [Mizuhopecten yessoensis]	0.13	0.7225	1.245	6.035	2.2875
Genetic Information Processing	Translation	RNA transport	LG03.g292	EIF4G, partial [Mytilus galloprovincialis]	0.1275	0.145	0.1075	1.69	0.315
			LG11.g254	uncharacterized protein LOC116306138 [Actinia tenebrosa]	0.8275	1.38	0.7725	16.6175	3.6875
Genetic Information Processing	Folding, sorting and degradation	Protein processing in endoplasmic reticulum	LG02.g491	Protein disulfide-isomerase A4, partial [Stegodyphus mimosarum]	3.9225	6.4625	3.995	111.132	13.865
			LG04.g784	ubiquitin recognition factor in ER-associated degradation protein 1-like isoform X2 [Pecten maximus]	0.0175	0	0	0.85	0.135
Environmental Information Processing	Signal transduction	cAMP signaling pathway	LG10.g2352	gamma-aminobutyric acid type B receptor subunit 2-like [Pecten maximus]	0.86	1.16	0.375	3.0575	0.81
			LG10.g2762	growth hormone secretagogue receptor type 1-like [Pecten maximus]	0.325	1.8525	1.4925	8.545	2.7675
			LG12.g1130	FMRFamide receptor [Mizuhopecten yessoensis]	0	0.1925	0.0775	3.2125	1.005
			LG12.g1923	growth hormone secretagogue receptor type 1-like [Mizuhopecten yessoensis]	0.0025	0.0825	0.0875	1.355	0.2975
Organismal Systems	Immune system	Hematopoietic cell lineage	LG02.g2849	integrin alpha-4 [Crassostrea gigas]	10.86	10.185	3.1975	24.4275	0.125
Human Diseases	Endocrine and metabolic disease	Insulin resistance	LG06.g179	glycogen-binding subunit 76A-like [Mizuhopecten yessoensis]	0.38	0.63	0.315	3.88	0.9225
Cellular Processes	Cell growth and death	p53 signaling pathway	LG04.g185	caspase 3/7-4 [Mytilus galloprovincialis]	12.03	9.4325	4.02	31.23	10.28
Organismal Systems	Endocrine system	PPAR signaling pathway	LG01.g3325	SCO-spondin-like [Mizuhopecten yessoensis]	1.8225	2.1025	2.045	16.3525	5.8175
Organismal Systems	Nervous system	Retrograde endocannabinoid signaling	LG07.g705	vesicular glutamate transporter 2.2-like [Crassostrea virginica]	1.0775	7.65	2.6375	18.655	1.0325
Cellular Processes	Cellular community - eukaryotes	Gap junction	LG10.g2762	growth hormone secretagogue receptor type 1-like [Pecten maximus]	0.325	1.8525	1.4925	8.545	2.7675
Environmental Information Processing	Signal transduction	Sphingolipid signaling pathway	LG02.g4314	LOW QUALITY PROTEIN: multidrug resistance-associated protein 1-like [Pecten maximus]	0.5425	0.8325	0.4475	2.8475	0.9925
Organismal Systems	Circulatory system	Vascular smooth muscle contraction	LG05.g3257	cytosolic a2 phospholipase, partial [Mytilus galloprovincialis]	0.2475	0.545	0.8025	5.59	2.2175
			LG05.g3258	cytosolic a2 phospholipase, partial [Mytilus galloprovincialis]	0.165	0.7075	0.84	6.37	1.935
Organismal Systems	Digestive system	Bile secretion	LG05.g1698	ATP-binding cassette sub-family G member 5 isoform X1 [Crassostrea gigas]	0.475	6.4675	2.2775	21.7525	4.5225
Cellular Processes	Cellular community - eukaryotes	Adherens junction	LG03.g921	hypothetical protein AM593_06966, partial [Mytilus galloprovincialis]	0.105	0.225	0.08	1.89	0.4525
			LG09.g937	tyrosine-protein phosphatase 10D-like isoform X3 [Mizuhopecten yessoensis]	4.5975	1.125	0.6375	7.99	1.4425
Organismal Systems	Digestive system	Salivary secretion	LG12.g1018	hypothetical protein BRAFLDRAFT_85664, partial [Branchiostoma floridae]	0.1875	0.485	0.625	6.795	1.0425
			LG12.g1028	scavenger receptor cysteine-rich type 1 protein M130-like [Dendronephthya gigantea]	0	0.2225	0.4475	9.3375	1.39
Environmental Information Processing	Signal transduction	FoxO signaling pathway	LG05.g3995	TNF ligand-like 3 [Mytilus galloprovincialis]	0.675	3.1125	1.5975	12.555	1.95
Organismal Systems	Nervous system	Neurotrophin signaling pathway	LG02.g2608	protein neuralized, partial [Mytilus galloprovincialis]	2.9075	2.405	1.6875	8.4725	1.7425
Environmental Information Processing	Signal transduction	Apelin signaling pathway	LG01.g697	neurogenic locus notch homolog protein 1-like isoform X2 [Pecten maximus]	6.7775	4.2675	2.0075	15.065	5.3
Metabolism	Nucleotide metabolism	Purine metabolism	LG08.g2014	manganese-dependent ADP-ribose/CDP-alcohol diphosphatase-like isoform X1 [Pecten maximus]	0.885	2.4625	0.165	36.8675	7.4275
Cellular Processes	Cell growth and death	Cellular senescence	LG01.g2199	hypothetical protein KP79_PYT18081 [Mizuhopecten yessoensis]	0	0	0	2.59	0
Organismal Systems	Endocrine system	Aldosterone synthesis and secretion	LG04.g2642	3 beta-hydroxysteroid dehydrogenase/Delta 5-->4-isomerase type 3 [Crassostrea gigas]	0.0775	2.6075	0.1275	5.27	0.25
Organismal Systems	Development and regeneration	Axon guidance	LG02.g2608	protein neuralized, partial [Mytilus galloprovincialis]	2.9075	2.405	1.6875	8.4725	1.7425
Organismal Systems	Immune system	C-type lectin receptor signaling pathway	Contig03026.g1	C-type lectin 9 [Mytilus galloprovincialis]	0	0	0.0625	2.7575	1.02
Environmental Information Processing	Signal transduction	Wnt signaling pathway	LG02.g197	frizzled-5-like [Crassostrea virginica]	0.1425	10.0625	27.2475	149.06	14.255
Cellular Processes	Transport and catabolism	Lysosome	LG06.g1191	sialin-like [Pecten maximus]	0.065	0.035	0	1.1125	0.17
Cellular Processes	Transport and catabolism	Endocytosis	LG02.g1950	hypothetical protein AM593_09985, partial [Mytilus galloprovincialis]	0.065	0.435	0.61	13.185	1.21
			LG02.g1951	hypothetical protein AM593_09985, partial [Mytilus galloprovincialis]	0.0275	0.44	0.2875	6.435	1.0575
			LG02.g1958	uncharacterized protein LOC111128727 [Crassostrea virginica]	0.2825	0.25	0.0875	4.3075	0.4225
Organismal Systems	Immune system	Leukocyte transendothelial migration	LG02.g2849	integrin alpha-4 [Crassostrea gigas]	10.86	10.185	3.1975	24.4275	0.125
Cellular Processes	Cell growth and death	Cell cycle	LG02.g2608	protein neuralized, partial [Mytilus galloprovincialis]	2.9075	2.405	1.6875	8.4725	1.7425
Environmental Information Processing	Signal transduction	mTOR signaling pathway	LG02.g197	frizzled-5-like [Crassostrea virginica]	0.1425	10.0625	27.2475	149.06	14.255
Organismal Systems	Nervous system	Dopaminergic synapse	LG10.g2762	growth hormone secretagogue receptor type 1-like [Pecten maximus]	0.325	1.8525	1.4925	8.545	2.7675

## Sheet: Table S5
Table S5. KEGG pathway classifications of the DEGs with decrease (|log2FC| ≧ 1) in the pediveliger stage compared to all other developmental stages.
First Category	Second Category		Gene_id	NR description	TPM read counts
					Trochophore	D-veliger	Umbo	Pediveliger	Post-larvae
Organismal Systems	Endocrine system	Melanogenesis	LG06.g1032	putative tyrosinase-like protein tyr-1 [Crassostrea gigas]	154.1	84.1775	33.345	21.915	79.8525
			LG06.g1848	tyrosinase-like tyr-3 protein, partial [Mytilus galloprovincialis]	53.895	54.15	4.0475	2.3675	54.6425
			LG08.g1252	troponin C [Pinctada fucata]	136.178	391.623	140.08	54.915	87.2625
			LG08.g2380	protein Wnt-8b-like [Mizuhopecten yessoensis]	53.25	22.5725	4.2225	3.7375	7.305
Cellular Processes	Cellular community - eukaryotes	Signaling pathways regulating pluripotency of stem cells	LG02.g3738	inhibin beta A chain [Crassostrea gigas]	8.645	4.45	0.745	0.85	3.3775
			LG08.g2380	protein Wnt-8b-like [Mizuhopecten yessoensis]	53.25	22.5725	4.2225	3.7375	7.305
			LG09.g1896	con-Ins Im2-like [Crassostrea virginica]	8.2625	12.725	9.5525	5.3525	13.1875
Cellular Processes	Cell growth and death	p53 signaling pathway	LG03.g964	uncharacterized protein LOC105318237 isoform X2 [Crassostrea gigas]	3.555	9.82	1.3175	0.7075	1.19
			LG09.g1896	con-Ins Im2-like [Crassostrea virginica]	8.2625	12.725	9.5525	5.3525	13.1875
			LG10.g2250	CD82 antigen-like [Mizuhopecten yessoensis]	47.7275	41.195	13.58	8.04	17.125
Environmental Information Processing	Signal transduction	cGMP-PKG signaling pathway	LG04.g3226	atrial natriuretic peptide receptor 2-like [Mizuhopecten yessoensis]	5.085	10.43	2.39	1.975	3.12
			LG08.g1252	troponin C [Pinctada fucata]	136.178	391.623	140.08	54.915	87.2625
			LG09.g1896	con-Ins Im2-like [Crassostrea virginica]	8.2625	12.725	9.5525	5.3525	13.1875
Organismal Systems	Endocrine system	Insulin signaling pathway	LG08.g1252	troponin C [Pinctada fucata]	136.178	391.623	140.08	54.915	87.2625
			LG09.g1896	con-Ins Im2-like [Crassostrea virginica]	8.2625	12.725	9.5525	5.3525	13.1875
			LG14.g1601	shell protein-6 [Mytilus coruscus]	122.54	153.132	17.3325	22.8825	98.32
Environmental Information Processing	Signaling molecules and interaction	Cytokine-cytokine receptor interaction	LG02.g3738	inhibin beta A chain [Crassostrea gigas]	8.645	4.45	0.745	0.85	3.3775
			LG04.g3625	interleukin-17-3 [Mytilus galloprovincialis]	2.615	4.995	1.3725	0.2975	3.08
Organismal Systems	Endocrine system	Regulation of lipolysis in adipocytes	LG04.g3226	atrial natriuretic peptide receptor 2-like [Mizuhopecten yessoensis]	5.085	10.43	2.39	1.975	3.12
			LG09.g1896	con-Ins Im2-like [Crassostrea virginica]	8.2625	12.725	9.5525	5.3525	13.1875
Cellular Processes	Cell growth and death	Apoptosis	Contig02475.g1	Actin, nonmuscle [Mizuhopecten yessoensis]	49.605	177.463	9.41	6.105	20.5925
			LG01.g4013	tubulin alpha-1A chain [Mizuhopecten yessoensis]	98.0325	1.775	0.34	0.2125	0.5425
			LG03.g964	uncharacterized protein LOC105318237 isoform X2 [Crassostrea gigas]	3.555	9.82	1.3175	0.7075	1.19
Cellular Processes	Cell growth and death	Oocyte meiosis	LG08.g1252	troponin C [Pinctada fucata]	136.178	391.623	140.08	54.915	87.2625
			LG09.g1896	con-Ins Im2-like [Crassostrea virginica]	8.2625	12.725	9.5525	5.3525	13.1875
Organismal Systems	Endocrine system	Renin secretion	LG04.g3226	atrial natriuretic peptide receptor 2-like [Mizuhopecten yessoensis]	5.085	10.43	2.39	1.975	3.12
			LG08.g1252	troponin C [Pinctada fucata]	136.178	391.623	140.08	54.915	87.2625
Environmental Information Processing	Signal transduction	Rap1 signaling pathway	Contig02475.g1	Actin, nonmuscle [Mizuhopecten yessoensis]	49.605	177.463	9.41	6.105	20.5925
			LG08.g1252	troponin C [Pinctada fucata]	136.178	391.623	140.08	54.915	87.2625
			LG09.g1896	con-Ins Im2-like [Crassostrea virginica]	8.2625	12.725	9.5525	5.3525	13.1875
Metabolism	Nucleotide metabolism	Purine metabolism	LG04.g3226	atrial natriuretic peptide receptor 2-like [Mizuhopecten yessoensis]	5.085	10.43	2.39	1.975	3.12
			LG09.g1380	snake venom 5'-nucleotidase [Crassostrea gigas]	42.8575	12.6225	6.1025	3.8325	8.91
Organismal Systems	Endocrine system	Aldosterone synthesis and secretion	LG04.g3226	atrial natriuretic peptide receptor 2-like [Mizuhopecten yessoensis]	5.085	10.43	2.39	1.975	3.12
			LG08.g1252	troponin C [Pinctada fucata]	136.178	391.623	140.08	54.915	87.2625
Environmental Information Processing	Signal transduction	mTOR signaling pathway	LG08.g2380	protein Wnt-8b-like [Mizuhopecten yessoensis]	53.25	22.5725	4.2225	3.7375	7.305
			LG09.g1896	con-Ins Im2-like [Crassostrea virginica]	8.2625	12.725	9.5525	5.3525	13.1875
Human Diseases	Endocrine and metabolic disease	Insulin resistance	LG09.g1896	con-Ins Im2-like [Crassostrea virginica]	8.2625	12.725	9.5525	5.3525	13.1875
			LG14.g1601	shell protein-6 [Mytilus coruscus]	122.54	153.132	17.3325	22.8825	98.32
Metabolism	Amino acid metabolism	Tyrosine metabolism	LG06.g1032	putative tyrosinase-like protein tyr-1 [Crassostrea gigas]	154.1	84.1775	33.345	21.915	79.8525
			LG06.g1848	tyrosinase-like tyr-3 protein, partial [Mytilus galloprovincialis]	53.895	54.15	4.0475	2.3675	54.6425
Organismal Systems	Endocrine system	Oxytocin signaling pathway	Contig02475.g1	Actin, nonmuscle [Mizuhopecten yessoensis]	49.605	177.463	9.41	6.105	20.5925
			LG04.g3226	atrial natriuretic peptide receptor 2-like [Mizuhopecten yessoensis]	5.085	10.43	2.39	1.975	3.12
			LG08.g1252	troponin C [Pinctada fucata]	136.178	391.623	140.08	54.915	87.2625
Organismal Systems	Immune system	IL-17 signaling pathway	LG03.g964	uncharacterized protein LOC105318237 isoform X2 [Crassostrea gigas]	3.555	9.82	1.3175	0.7075	1.19
			LG04.g3625	interleukin-17-3 [Mytilus galloprovincialis]	2.615	4.995	1.3725	0.2975	3.08
Cellular Processes	Cellular community - eukaryotes	Focal adhesion	Contig02475.g1	Actin, nonmuscle [Mizuhopecten yessoensis]	49.605	177.463	9.41	6.105	20.5925
			LG04.g1389	uncharacterized protein LOC111135614 [Crassostrea virginica]	117.442	44.57	6.195	5.715	97.3225
			LG09.g1896	con-Ins Im2-like [Crassostrea virginica]	8.2625	12.725	9.5525	5.3525	13.1875
Environmental Information Processing	Signal transduction	Hippo signaling pathway	Contig02475.g1	Actin, nonmuscle [Mizuhopecten yessoensis]	49.605	177.463	9.41	6.105	20.5925
			LG08.g2380	protein Wnt-8b-like [Mizuhopecten yessoensis]	53.25	22.5725	4.2225	3.7375	7.305
Organismal Systems	Circulatory system	Vascular smooth muscle contraction	LG04.g3226	atrial natriuretic peptide receptor 2-like [Mizuhopecten yessoensis]	5.085	10.43	2.39	1.975	3.12
			LG08.g1252	troponin C [Pinctada fucata]	136.178	391.623	140.08	54.915	87.2625
Metabolism	Amino acid metabolism	Alanine, aspartate and glutamate metabolism	LG02.g1686	asparagine synthetase [glutamine-hydrolyzing]-like [Mizuhopecten yessoensis]	28.7125	39.6625	6.6025	3.5425	8.705
Organismal Systems	Endocrine system	Prolactin signaling pathway	LG09.g1896	con-Ins Im2-like [Crassostrea virginica]	8.2625	12.725	9.5525	5.3525	13.1875
Environmental Information Processing	Signal transduction	Ras signaling pathway	LG08.g1252	troponin C [Pinctada fucata]	136.178	391.623	140.08	54.915	87.2625
			LG09.g1896	con-Ins Im2-like [Crassostrea virginica]	8.2625	12.725	9.5525	5.3525	13.1875
Cellular Processes	Cellular community - eukaryotes	Tight junction	Contig02475.g1	Actin, nonmuscle [Mizuhopecten yessoensis]	49.605	177.463	9.41	6.105	20.5925
			LG01.g4013	tubulin alpha-1A chain [Mizuhopecten yessoensis]	98.0325	1.775	0.34	0.2125	0.5425
Cellular Processes	Cellular community - eukaryotes	Adherens junction	Contig02475.g1	Actin, nonmuscle [Mizuhopecten yessoensis]	49.605	177.463	9.41	6.105	20.5925
			LG14.g1601	shell protein-6 [Mytilus coruscus]	122.54	153.132	17.3325	22.8825	98.32
Cellular Processes	Cell growth and death	Ferroptosis	LG10.g2197	zinc transporter ZIP14-like [Crassostrea virginica]	10.5975	6.8175	3.5725	2.63	5.7275
Organismal Systems	Immune system	Natural killer cell mediated cytotoxicity	LG03.g964	uncharacterized protein LOC105318237 isoform X2 [Crassostrea gigas]	3.555	9.82	1.3175	0.7075	1.19
Organismal Systems	Environmental adaptation	Thermogenesis	Contig02475.g1	Actin, nonmuscle [Mizuhopecten yessoensis]	49.605	177.463	9.41	6.105	20.5925
			LG04.g3226	atrial natriuretic peptide receptor 2-like [Mizuhopecten yessoensis]	5.085	10.43	2.39	1.975	3.12
Metabolism	Nucleotide metabolism	Pyrimidine metabolism	LG09.g1380	snake venom 5'-nucleotidase [Crassostrea gigas]	42.8575	12.6225	6.1025	3.8325	8.91
Metabolism	Lipid metabolism	Sphingolipid metabolism	LG05.g349	serine palmitoyltransferase 2-like [Crassostrea virginica]	47.1875	24.3575	6.8175	5.93	28.18
Environmental Information Processing	Signal transduction	MAPK signaling pathway	LG03.g964	uncharacterized protein LOC105318237 isoform X2 [Crassostrea gigas]	3.555	9.82	1.3175	0.7075	1.19
			LG09.g1896	con-Ins Im2-like [Crassostrea virginica]	8.2625	12.725	9.5525	5.3525	13.1875
Organismal Systems	Excretory system	Aldosterone-regulated sodium reabsorption	LG09.g1896	con-Ins Im2-like [Crassostrea virginica]	8.2625	12.725	9.5525	5.3525	13.1875
Metabolism	Amino acid metabolism	Glycine, serine and threonine metabolism	LG11.g1056	phosphoserine aminotransferase-like [Mizuhopecten yessoensis]	190.575	146.412	25.71	38.91	81.675
Metabolism	Metabolism of cofactors and vitamins	Nicotinate and nicotinamide metabolism	LG09.g1380	snake venom 5'-nucleotidase [Crassostrea gigas]	42.8575	12.6225	6.1025	3.8325	8.91
Cellular Processes	Cell motility	Regulation of actin cytoskeleton	Contig02475.g1	Actin, nonmuscle [Mizuhopecten yessoensis]	49.605	177.463	9.41	6.105	20.5925
			LG09.g1896	con-Ins Im2-like [Crassostrea virginica]	8.2625	12.725	9.5525	5.3525	13.1875
Metabolism	Metabolism of cofactors and vitamins	Vitamin B6 metabolism	LG11.g1056	phosphoserine aminotransferase-like [Mizuhopecten yessoensis]	190.575	146.412	25.71	38.91	81.675
Organismal Systems	Endocrine system	Thyroid hormone synthesis	LG02.g1463	Thyroglobulin [Amphibalanus amphitrite]	747.558	1007.52	70.1175	0.8425	9.8025
Organismal Systems	Sensory system	Phototransduction	LG08.g1252	troponin C [Pinctada fucata]	136.178	391.623	140.08	54.915	87.2625
Metabolism	Amino acid metabolism	Cysteine and methionine metabolism	LG11.g1056	phosphoserine aminotransferase-like [Mizuhopecten yessoensis]	190.575	146.412	25.71	38.91	81.675
Organismal Systems	Endocrine system	Progesterone-mediated oocyte maturation	LG09.g1896	con-Ins Im2-like [Crassostrea virginica]	8.2625	12.725	9.5525	5.3525	13.1875
Organismal Systems	Aging	Longevity regulating pathway - multiple species	LG09.g1896	con-Ins Im2-like [Crassostrea virginica]	8.2625	12.725	9.5525	5.3525	13.1875
Organismal Systems	Aging	Longevity regulating pathway	LG09.g1896	con-Ins Im2-like [Crassostrea virginica]	8.2625	12.725	9.5525	5.3525	13.1875
Environmental Information Processing	Signal transduction	cAMP signaling pathway	LG04.g3226	atrial natriuretic peptide receptor 2-like [Mizuhopecten yessoensis]	5.085	10.43	2.39	1.975	3.12
			LG08.g1252	troponin C [Pinctada fucata]	136.178	391.623	140.08	54.915	87.2625
Organismal Systems	Sensory system	Olfactory transduction	LG08.g1252	troponin C [Pinctada fucata]	136.178	391.623	140.08	54.915	87.2625
Human Diseases	Drug resistance: antineoplastic	EGFR tyrosine kinase inhibitor resistance	LG09.g1896	con-Ins Im2-like [Crassostrea virginica]	8.2625	12.725	9.5525	5.3525	13.1875
Environmental Information Processing	Signal transduction	TGF-beta signaling pathway	LG02.g3738	inhibin beta A chain [Crassostrea gigas]	8.645	4.45	0.745	0.85	3.3775
Organismal Systems	Development and regeneration	Dorso-ventral axis formation	LG06.g3167	beta-1,3-galactosyltransferase brn-like [Pecten maximus]	9.595	28.16	5.1675	2.0975	5.165
Human Diseases	Drug resistance: antineoplastic	Endocrine resistance	LG09.g1896	con-Ins Im2-like [Crassostrea virginica]	8.2625	12.725	9.5525	5.3525	13.1875
Environmental Information Processing	Signal transduction	AMPK signaling pathway	LG09.g1896	con-Ins Im2-like [Crassostrea virginica]	8.2625	12.725	9.5525	5.3525	13.1875
Metabolism	Xenobiotics biodegradation and metabolism	Drug metabolism - other enzymes	LG02.g3179	cholinesterase-like isoform X2 [Mizuhopecten yessoensis]	4.1625	13.3275	1.0675	0.9	1.9
Organismal Systems	Endocrine system	Ovarian steroidogenesis	LG09.g1896	con-Ins Im2-like [Crassostrea virginica]	8.2625	12.725	9.5525	5.3525	13.1875
Metabolism	Glycan biosynthesis and metabolism	Glycosphingolipid biosynthesis - lacto and neolacto series	LG06.g3167	beta-1,3-galactosyltransferase brn-like [Pecten maximus]	9.595	28.16	5.1675	2.0975	5.165
Cellular Processes	Cellular community - eukaryotes	Gap junction	LG01.g4013	tubulin alpha-1A chain [Mizuhopecten yessoensis]	98.0325	1.775	0.34	0.2125	0.5425
Environmental Information Processing	Signal transduction	Phosphatidylinositol signaling system	LG08.g1252	troponin C [Pinctada fucata]	136.178	391.623	140.08	54.915	87.2625
Environmental Information Processing	Signal transduction	FoxO signaling pathway	LG09.g1896	con-Ins Im2-like [Crassostrea virginica]	8.2625	12.725	9.5525	5.3525	13.1875
Organismal Systems	Endocrine system	Growth hormone synthesis, secretion and action	LG09.g1896	con-Ins Im2-like [Crassostrea virginica]	8.2625	12.725	9.5525	5.3525	13.1875
Environmental Information Processing	Signal transduction	Sphingolipid signaling pathway	LG05.g349	serine palmitoyltransferase 2-like [Crassostrea virginica]	47.1875	24.3575	6.8175	5.93	28.18
Environmental Information Processing	Signal transduction	Phospholipase D signaling pathway	LG09.g1896	con-Ins Im2-like [Crassostrea virginica]	8.2625	12.725	9.5525	5.3525	13.1875
Organismal Systems	Circulatory system	Adrenergic signaling in cardiomyocytes	LG08.g1252	troponin C [Pinctada fucata]	136.178	391.623	140.08	54.915	87.2625
Organismal Systems	Nervous system	Long-term potentiation	LG08.g1252	troponin C [Pinctada fucata]	136.178	391.623	140.08	54.915	87.2625
Metabolism	Amino acid metabolism	Arginine and proline metabolism	LG12.g168	prolyl 4-hydroxylase subunit alpha-1-like [Mizuhopecten yessoensis]	17.415	5.675	1.74	1.565	14.215
Human Diseases	Infectious disease: bacterial	Bacterial invasion of epithelial cells	Contig02475.g1	Actin, nonmuscle [Mizuhopecten yessoensis]	49.605	177.463	9.41	6.105	20.5925
Environmental Information Processing	Signal transduction	Apelin signaling pathway	LG08.g1252	troponin C [Pinctada fucata]	136.178	391.623	140.08	54.915	87.2625
Cellular Processes	Transport and catabolism	Autophagy - animal	LG09.g1896	con-Ins Im2-like [Crassostrea virginica]	8.2625	12.725	9.5525	5.3525	13.1875
Organismal Systems	Endocrine system	Estrogen signaling pathway	LG08.g1252	troponin C [Pinctada fucata]	136.178	391.623	140.08	54.915	87.2625
Organismal Systems	Nervous system	Dopaminergic synapse	LG08.g1252	troponin C [Pinctada fucata]	136.178	391.623	140.08	54.915	87.2625
Genetic Information Processing	Transcription	Spliceosome	LG08.g1067	PHD finger-like domain-containing protein 5A [Orbicella faveolata]	24.19	3.79	3.3125	1.835	3.485
Organismal Systems	Endocrine system	Glucagon signaling pathway	LG08.g1252	troponin C [Pinctada fucata]	136.178	391.623	140.08	54.915	87.2625
Organismal Systems	Immune system	Leukocyte transendothelial migration	Contig02475.g1	Actin, nonmuscle [Mizuhopecten yessoensis]	49.605	177.463	9.41	6.105	20.5925
Organismal Systems	Nervous system	Serotonergic synapse	LG03.g964	uncharacterized protein LOC105318237 isoform X2 [Crassostrea gigas]	3.555	9.82	1.3175	0.7075	1.19
Organismal Systems	Endocrine system	GnRH signaling pathway	LG08.g1252	troponin C [Pinctada fucata]	136.178	391.623	140.08	54.915	87.2625
Organismal Systems	Environmental adaptation	Circadian entrainment	LG08.g1252	troponin C [Pinctada fucata]	136.178	391.623	140.08	54.915	87.2625
Organismal Systems	Nervous system	Neurotrophin signaling pathway	LG08.g1252	troponin C [Pinctada fucata]	136.178	391.623	140.08	54.915	87.2625
Organismal Systems	Immune system	Platelet activation	Contig02475.g1	Actin, nonmuscle [Mizuhopecten yessoensis]	49.605	177.463	9.41	6.105	20.5925
Cellular Processes	Transport and catabolism	Phagosome	Contig02475.g1	Actin, nonmuscle [Mizuhopecten yessoensis]	49.605	177.463	9.41	6.105	20.5925
			LG01.g4013	tubulin alpha-1A chain [Mizuhopecten yessoensis]	98.0325	1.775	0.34	0.2125	0.5425
Cellular Processes	Cell growth and death	Apoptosis - multiple species	LG03.g964	uncharacterized protein LOC105318237 isoform X2 [Crassostrea gigas]	3.555	9.82	1.3175	0.7075	1.19
Human Diseases	Drug resistance: antineoplastic	Platinum drug resistance	LG03.g964	uncharacterized protein LOC105318237 isoform X2 [Crassostrea gigas]	3.555	9.82	1.3175	0.7075	1.19
Environmental Information Processing	Signaling molecules and interaction	Cell adhesion molecules (CAMs)	LG14.g1601	shell protein-6 [Mytilus coruscus]	122.54	153.132	17.3325	22.8825	98.32
Environmental Information Processing	Signal transduction	Wnt signaling pathway	LG08.g2380	protein Wnt-8b-like [Mizuhopecten yessoensis]	53.25	22.5725	4.2225	3.7375	7.305
Environmental Information Processing	Signal transduction	PI3K-Akt signaling pathway	LG04.g1389	uncharacterized protein LOC111135614 [Crassostrea virginica]	117.442	44.57	6.195	5.715	97.3225
			LG09.g1896	con-Ins Im2-like [Crassostrea virginica]	8.2625	12.725	9.5525	5.3525	13.1875
Cellular Processes	Cell growth and death	Cellular senescence	LG08.g1252	troponin C [Pinctada fucata]	136.178	391.623	140.08	54.915	87.2625
Environmental Information Processing	Signal transduction	TNF signaling pathway	LG03.g964	uncharacterized protein LOC105318237 isoform X2 [Crassostrea gigas]	3.555	9.82	1.3175	0.7075	1.19
Organismal Systems	Digestive system	Salivary secretion	LG08.g1252	troponin C [Pinctada fucata]	136.178	391.623	140.08	54.915	87.2625
Organismal Systems	Digestive system	Protein digestion and absorption	LG04.g1389	uncharacterized protein LOC111135614 [Crassostrea virginica]	117.442	44.57	6.195	5.715	97.3225
Organismal Systems	Immune system	C-type lectin receptor signaling pathway	LG08.g1252	troponin C [Pinctada fucata]	136.178	391.623	140.08	54.915	87.2625
Organismal Systems	Endocrine system	Insulin secretion	LG09.g1896	con-Ins Im2-like [Crassostrea virginica]	8.2625	12.725	9.5525	5.3525	13.1875
Organismal Systems	Endocrine system	Thyroid hormone signaling pathway	Contig02475.g1	Actin, nonmuscle [Mizuhopecten yessoensis]	49.605	177.463	9.41	6.105	20.5925
Environmental Information Processing	Signaling molecules and interaction	ECM-receptor interaction	LG04.g1389	uncharacterized protein LOC111135614 [Crassostrea virginica]	117.442	44.57	6.195	5.715	97.3225
Environmental Information Processing	Signal transduction	HIF-1 signaling pathway	LG09.g1896	con-Ins Im2-like [Crassostrea virginica]	8.2625	12.725	9.5525	5.3525	13.1875
Environmental Information Processing	Signal transduction	Calcium signaling pathway	LG08.g1252	troponin C [Pinctada fucata]	136.178	391.623	140.08	54.915	87.2625
Environmental Information Processing	Signaling molecules and interaction	Neuroactive ligand-receptor interaction	LG07.g1055	neuronal alpha-10 acetylcholine receptor subunit, partial [Mytilus galloprovincialis]	40.9175	12.2475	17.2225	3.265	19.6525

## Sheet: Table S6
Table S6. BLAST results against the GO/KEGG/COG/NR/swissprot/Pfam database for all the distinct sequences with a cut-off E value above 10-5 are shown. Gene id, annotation and average TPM counts/stage (n=4) is indicated.
Gene_id	GO_id	Pathway_id	COG	NR description	swissprot	pfam	TPM read counts
							Trochophore	D-veliger	Umbo	Pediveliger	Juvenile
Contig00011.g1			COG2801(L:Replication, recombination and repair)	XP_021362885.1(uncharacterized protein LOC110456438 [Mizuhopecten yessoensis])	None	PF00385.25(Chromo:Chromo (CHRromatin Organisation MOdifier) domain)	0.0925	0.0425	0	0	0
Contig00011.g10	GO:0006644(biological_process:phospholipid metabolic process); GO:0016021(cellular_component:integral component of membrane); GO:0050482(biological_process:arachidonic acid secretion); GO:0015074(biological_process:DNA integration); GO:0003676(molecular_function:nucleic acid binding); GO:0004623(molecular_function:phospholipase A2 activity)		ENOG410ZQW1(S:Function unknown); ENOG410YSME(S:Function unknown); ENOG410YSIH(S:Function unknown)	ELU13787.1(hypothetical protein CAPTEDRAFT_213857 [Capitella teleta])	None		0	0.1075	0	0	0
Contig00011.g14		map05414(Dilated cardiomyopathy (DCM)); map05410(Hypertrophic cardiomyopathy (HCM))		OPL33022.1(hypothetical protein AM593_00101, partial [Mytilus galloprovincialis])	sp|A2ASS6|TITIN_MOUSE(Titin OS=Mus musculus OX=10090 GN=Ttn PE=1 SV=1)	PF13927.7(Ig_3:Immunoglobulin domain); PF07679.17(I-set:Immunoglobulin I-set domain); PF00047.26(ig:Immunoglobulin domain)	0.0525	0	0.015	0	0.085
Contig00011.g2			ENOG410ZQW1(S:Function unknown); COG2801(L:Replication, recombination and repair)	XP_021362885.1(uncharacterized protein LOC110456438 [Mizuhopecten yessoensis])	None		0.0825	0	0	0	0
Contig00011.g4				XP_021362885.1(uncharacterized protein LOC110456438 [Mizuhopecten yessoensis])	None		0.0825	0.0775	0.025	0.0275	0
Contig00011.g6				XP_033745622.1(uncharacterized protein LOC117331136 [Pecten maximus])	None	PF03564.16(DUF1759:Protein of unknown function (DUF1759))	0	0	0	0	0
Contig00011.g8	GO:0008270(molecular_function:zinc ion binding)			OPL33555.1(hypothetical protein AM593_04533, partial [Mytilus galloprovincialis])	None	PF06739.12(SBBP:Beta-propeller repeat); PF08450.13(SGL:SMP-30/Gluconolactonase/LRE-like region)	0	0	0	0.01	0.0475
Contig00019.g1	None	None	None	None	None	None	2.735	33.7175	29.0025	70.8675	58.9025
Contig00019.g10				OWF47756.1(hypothetical protein KP79_PYT17582 [Mizuhopecten yessoensis])	None		0	0	0	0	0
Contig00019.g3	GO:0046872(molecular_function:metal ion binding)		ENOG410YA3T(S:Function unknown); ENOG410Y0U2(S:Function unknown)	OWF48543.1(Chromatin modification-related protein png2 [Mizuhopecten yessoensis])	None	PF00628.30(PHD:PHD-finger)	0	0	0	0.06	0
Contig00019.g4	GO:0046872(molecular_function:metal ion binding)		ENOG410YA3T(S:Function unknown); ENOG410Y0U2(S:Function unknown)	OWF48543.1(Chromatin modification-related protein png2 [Mizuhopecten yessoensis])	None		0	0	0	0.01	0
Contig00019.g5	GO:0006310(biological_process:DNA recombination); GO:0000723(biological_process:telomere maintenance); GO:0009378(molecular_function:four-way junction helicase activity); GO:0006281(biological_process:DNA repair); GO:0005694(cellular_component:chromosome); GO:0032508(biological_process:DNA duplex unwinding); GO:0000724(biological_process:double-strand break repair via homologous recombination); G…		COG0514(L:Replication, recombination and repair)	OWF56762.1(Werner syndrome ATP-dependent helicase [Mizuhopecten yessoensis])	sp|Q09811|HUS2_SCHPO(ATP-dependent DNA helicase hus2/rqh1 OS=Schizosaccharomyces pombe (strain 972 / ATCC 24843) OX=284812 GN=rqh1 PE=1 SV=1)	PF00270.30(DEAD:DEAD/DEAH box helicase)	0	0	0	0.2175	0
Contig00019.g6	GO:0003676(molecular_function:nucleic acid binding); GO:0005524(molecular_function:ATP binding); GO:0004386(molecular_function:helicase activity)		COG0514(L:Replication, recombination and repair)	XP_021357372.1(uncharacterized protein LOC110452937 [Mizuhopecten yessoensis])	sp|Q5UPX0|YR290_MIMIV(Putative ATP-dependent RNA helicase R290 OS=Acanthamoeba polyphaga mimivirus OX=212035 GN=MIMI_R290 PE=3 SV=1)	PF00271.32(Helicase_C:Helicase conserved C-terminal domain)	0	0.0275	0	0.185	0.0275
Contig00019.g9	GO:0004402(molecular_function:histone acetyltransferase activity); GO:0003712(molecular_function:transcription cofactor activity); GO:0005739(cellular_component:mitochondrion); GO:0000175(molecular_function:3'-5'-exoribonuclease activity); GO:0006355(biological_process:regulation of transcription, DNA-templated); GO:0008270(molecular_function:zinc ion binding); GO:0042025(cellular_component:host …		ENOG4111S0Z(S:Function unknown); ENOG410YP8J(S:Function unknown)	XP_021339820.1(uncharacterized protein LOC110441045 [Mizuhopecten yessoensis])	None		0	0.0425	0.0225	0.01	0.01
Contig00032.g10	GO:0022857(molecular_function:transmembrane transporter activity); GO:0016021(cellular_component:integral component of membrane); GO:0055085(biological_process:transmembrane transport)	map05206(MicroRNAs in cancer)	COG0531(E:Amino acid transport and metabolism)	XP_021379729.1(cationic amino acid transporter 2-like [Mizuhopecten yessoensis])	sp|P30825|SL7A1_HUMAN(High affinity cationic amino acid transporter 1 OS=Homo sapiens OX=9606 GN=SLC7A1 PE=1 SV=1)	PF13906.7(AA_permease_C:C-terminus of AA_permease)	0.225	0.81	0.9825	4.3225	2.525
Contig00032.g2	GO:0006310(biological_process:DNA recombination); GO:0015074(biological_process:DNA integration); GO:0005230(molecular_function:extracellular ligand-gated ion channel activity); GO:0016021(cellular_component:integral component of membrane); GO:0003677(molecular_function:DNA binding)		ENOG410XWKQ(S:Function unknown); ENOG410XQR6(S:Function unknown); ENOG41128EG(S:Function unknown); ENOG4111Q5X(S:Function unknown)	XP_028407815.1(uncharacterized protein LOC114530389 [Dendronephthya gigantea])	sp|Q0P5J0|QRIC1_BOVIN(Glutamine-rich protein 1 OS=Bos taurus OX=9913 GN=QRICH1 PE=2 SV=2)	PF12012.9(DUF3504:Domain of unknown function (DUF3504)); PF00589.23(Phage_integrase:Phage integrase family)	0.0225	0.025	0.0175	0	0.0175
Contig00032.g4	None	None	None	None	None	None	0	0	0	0	0
Contig00032.g5	None	None	None	None	None	None	0	0	0	0	0
Contig00032.g9	GO:0022857(molecular_function:transmembrane transporter activity); GO:0016021(cellular_component:integral component of membrane)	map05206(MicroRNAs in cancer)	COG0531(E:Amino acid transport and metabolism)	XP_033764282.1(cationic amino acid transporter 2-like [Pecten maximus])	sp|P52569|CTR2_HUMAN(Cationic amino acid transporter 2 OS=Homo sapiens OX=9606 GN=SLC7A2 PE=1 SV=2)	PF13520.7(AA_permease_2:Amino acid permease); PF00324.22(AA_permease:Amino acid permease)	0.155	0.5625	0.5925	4.78	3.33
Contig00044.g10	None			None	None	PF01498.19(HTH_Tnp_Tc3_2:Transposase)	0	0.0725	0.065	0.365	0
Contig00044.g12				OPL07318.1(hypothetical protein AM593_08149, partial [Mytilus galloprovincialis])	None		108.002	91.4675	66.035	126.255	81.9
Contig00044.g2			ENOG410YU6U(E:Amino acid transport and metabolism); ENOG410Y296(S:Function unknown)	CBX41685.1(putative C1q domain containing protein MgC1q36 [Mytilus galloprovincialis])	sp|Q9ES30|C1QT3_MOUSE(Complement C1q tumor necrosis factor-related protein 3 OS=Mus musculus OX=10090 GN=C1qtnf3 PE=2 SV=1)	PF00386.22(C1q:C1q domain); PF18573.2(BclA_C:BclA C-terminal domain)	0.22	0	0	0	0.1925
Contig00044.g4				XP_021341469.1(uncharacterized protein LOC110442276 [Mizuhopecten yessoensis])	None		0	0	0	0	0
Contig00044.g6	GO:0016020(cellular_component:membrane); GO:0016021(cellular_component:integral component of membrane); GO:0016266(biological_process:O-glycan processing); GO:0016263(molecular_function:glycoprotein-N-acetylgalactosamine 3-beta-galactosyltransferase activity)	map00512(Mucin type O-glycan biosynthesis); map00514(Other types of O-glycan biosynthesis)	ENOG410YRJG(S:Function unknown)	XP_013419453.1(glycoprotein-N-acetylgalactosamine 3-beta-galactosyltransferase 1-like [Lingula anatina])	sp|Q9NS00|C1GLT_HUMAN(Glycoprotein-N-acetylgalactosamine 3-beta-galactosyltransferase 1 OS=Homo sapiens OX=9606 GN=C1GALT1 PE=1 SV=1)	PF02434.17(Fringe:Fringe-like); PF01762.22(Galactosyl_T:Galactosyltransferase)	0	0	0	0	0
Contig00044.g7	GO:0016020(cellular_component:membrane); GO:0005525(molecular_function:GTP binding)		ENOG41125KF(S:Function unknown)	XP_015271836.1(PREDICTED: interferon-inducible GTPase 5-like [Gekko japonicus])	sp|Q62293|TGTP1_MOUSE(T-cell-specific guanine nucleotide triphosphate-binding protein 1 OS=Mus musculus OX=10090 GN=Tgtp1 PE=1 SV=1)	PF05049.14(IIGP:Interferon-inducible GTPase (IIGP)); PF01926.24(MMR_HSR1:50S ribosome-binding GTPase)	10.995	2.53	3.4475	5.11	1.5625
Contig00044.g8	GO:0016787(molecular_function:hydrolase activity); GO:0004519(molecular_function:endonuclease activity); GO:0004672(molecular_function:protein kinase activity); GO:0003964(molecular_function:RNA-directed DNA polymerase activity); GO:0046872(molecular_function:metal ion binding); GO:0005524(molecular_function:ATP binding)		ENOG410Y65V(S:Function unknown); ENOG410XQYK(S:Function unknown)	XP_012935944.1(PREDICTED: RNA-directed DNA polymerase from mobile element jockey-like [Aplysia californica])	sp|P21328|RTJK_DROME(RNA-directed DNA polymerase from mobile element jockey OS=Drosophila melanogaster OX=7227 GN=pol PE=1 SV=1)	PF00078.28(RVT_1:Reverse transcriptase (RNA-dependent DNA polymerase))	0	0	0	0.0425	0
Contig00045.g13	None	None	None	None	None	None	0	0	0	0.0075	0.02
Contig00045.g4			COG0666(S:Function unknown); ENOG410XNPH(S:Function unknown)	XP_031434982.1(fibronectin type 3 and ankyrin repeat domains protein 1-like [Clupea harengus])	None	PF12796.8(Ank_2:Ankyrin repeats (3 copies)); PF13637.7(Ank_4:Ankyrin repeats (many copies)); PF00023.31(Ank:Ankyrin repeat); PF13857.7(Ank_5:Ankyrin repeats (many copies)); PF13606.7(Ank_3:Ankyrin repeat)	0	0	0	0	0.0325
Contig00045.g5	None			None	None	PF12796.8(Ank_2:Ankyrin repeats (3 copies)); PF13637.7(Ank_4:Ankyrin repeats (many copies)); PF00023.31(Ank:Ankyrin repeat); PF13857.7(Ank_5:Ankyrin repeats (many copies)); PF13606.7(Ank_3:Ankyrin repeat)	0	0	0	0	0
Contig00045.g9	None			None	None	PF12796.8(Ank_2:Ankyrin repeats (3 copies)); PF00023.31(Ank:Ankyrin repeat); PF13606.7(Ank_3:Ankyrin repeat); PF13637.7(Ank_4:Ankyrin repeats (many copies)); PF13857.7(Ank_5:Ankyrin repeats (many copies))	0	0	0	0	0
Contig00077.g1	GO:0016021(cellular_component:integral component of membrane)	map05215(Prostate cancer); map04144(Endocytosis); map04810(Regulation of actin cytoskeleton); map05200(Pathways in cancer); map04015(Rap1 signaling pathway); map04014(Ras signaling pathway); map04010(MAPK signaling pathway); map04550(Signaling pathways regulating pluripotency of stem cells); map05226(Gastric cancer); map05230(Central carbon metabolism in cancer); map01521(EGFR tyrosine kinase inh…		XP_021372895.1(nephrin-like [Mizuhopecten yessoensis])	sp|Q8AV58|SDK1_CHICK(Protein sidekick-1 OS=Gallus gallus OX=9031 GN=SDK1 PE=1 SV=1)	PF00041.22(fn3:Fibronectin type III domain); PF01108.18(Tissue_fac:Tissue factor)	0	0	0.0575	2.2575	0.795
Contig00086.g1	None	None	None	None	None	None	0.5475	8.51	4.5375	36.4175	38.2375
Contig00086.g2	None	None	None	None	None	None	2.6975	39.27	15.005	60.33	50.835
Contig00086.g3	None	None	None	None	None	None	0.1	3.43	5.8625	17.9925	15.53
Contig00092.g1				OPL21071.1(hypothetical protein AM593_00038, partial [Mytilus galloprovincialis])	None	PF16026.6(MIEAP:Mitochondria-eating protein)	0.01	0.0075	0.015	0.615	0.44
Contig00092.g5				OPL21071.1(hypothetical protein AM593_00038, partial [Mytilus galloprovincialis])	None	PF16026.6(MIEAP:Mitochondria-eating protein)	0	0.015	0	0.2	0.19
Contig00113.g1			ENOG410XWKQ(S:Function unknown)	XP_031568563.1(uncharacterized protein KIAA1958 homolog [Actinia tenebrosa])	sp|Q8N8K9|K1958_HUMAN(Uncharacterized protein KIAA1958 OS=Homo sapiens OX=9606 GN=KIAA1958 PE=1 SV=1)	PF12012.9(DUF3504:Domain of unknown function (DUF3504))	0.22	0.1075	0	0.13	0.895
Contig00113.g10	GO:0008270(molecular_function:zinc ion binding)			OPL33555.1(hypothetical protein AM593_04533, partial [Mytilus galloprovincialis])	None	PF08450.13(SGL:SMP-30/Gluconolactonase/LRE-like region); PF06739.12(SBBP:Beta-propeller repeat)	0	0.1775	0	0.7525	0.745
Contig00113.g11	GO:0008270(molecular_function:zinc ion binding)			OPL33555.1(hypothetical protein AM593_04533, partial [Mytilus galloprovincialis])	None	PF00643.25(zf-B_box:B-box zinc finger)	0	0	0.2775	0.7925	0.685
Contig00113.g2				XP_031565286.1(uncharacterized protein LOC116300543 [Actinia tenebrosa])	None	PF12012.9(DUF3504:Domain of unknown function (DUF3504))	0.1525	0.025	0	0.0475	0.075
Contig00113.g3	GO:0008270(molecular_function:zinc ion binding)			OPL33555.1(hypothetical protein AM593_04533, partial [Mytilus galloprovincialis])	None		0	0	0	0	0
Contig00113.g4	GO:0008270(molecular_function:zinc ion binding)			OPL33555.1(hypothetical protein AM593_04533, partial [Mytilus galloprovincialis])	None	PF00643.25(zf-B_box:B-box zinc finger)	0	0	0	0	0
Contig00113.g5				XP_034330690.1(uncharacterized protein LOC117690489 [Crassostrea gigas])	None	PF05380.14(Peptidase_A17:Pao retrotransposon peptidase)	0.705	1.365	0.165	0.4175	0.265
Contig00113.g6	GO:0008270(molecular_function:zinc ion binding)			OPL33555.1(hypothetical protein AM593_04533, partial [Mytilus galloprovincialis])	None	PF00643.25(zf-B_box:B-box zinc finger)	0.1725	0.0975	0.0725	0.1025	0.095
Contig00113.g7				XP_022307942.1(uncharacterized protein LOC111113941 [Crassostrea virginica])	None		0	0	0	0	0
Contig00113.g9	GO:0008270(molecular_function:zinc ion binding)			OPL33555.1(hypothetical protein AM593_04533, partial [Mytilus galloprovincialis])	None	PF06739.12(SBBP:Beta-propeller repeat)	0	0.0225	0.0225	0.3425	0.0475
Contig00137.g10				XP_011429298.2(E3 ubiquitin-protein ligase MIB2 isoform X2 [Crassostrea gigas])	None	PF13637.7(Ank_4:Ankyrin repeats (many copies)); PF12796.8(Ank_2:Ankyrin repeats (3 copies)); PF13606.7(Ank_3:Ankyrin repeat); PF13857.7(Ank_5:Ankyrin repeats (many copies)); PF00023.31(Ank:Ankyrin repeat)	0	0	0	0	0
Contig00137.g11	None			None	None	PF12796.8(Ank_2:Ankyrin repeats (3 copies)); PF13637.7(Ank_4:Ankyrin repeats (many copies)); PF13606.7(Ank_3:Ankyrin repeat); PF13857.7(Ank_5:Ankyrin repeats (many copies)); PF00023.31(Ank:Ankyrin repeat)	0	0	0	0	0
Contig00137.g12	None			None	None	PF12796.8(Ank_2:Ankyrin repeats (3 copies)); PF13637.7(Ank_4:Ankyrin repeats (many copies)); PF13606.7(Ank_3:Ankyrin repeat); PF13857.7(Ank_5:Ankyrin repeats (many copies)); PF00023.31(Ank:Ankyrin repeat)	0	0	0	0	0
Contig00137.g13	GO:0005524(molecular_function:ATP binding)			OPL21858.1(hypothetical protein AM593_00110, partial [Mytilus galloprovincialis])	None	PF00910.23(RNA_helicase:RNA helicase)	0	0	0	0	0
Contig00137.g14	GO:0043531(molecular_function:ADP binding)			OPL32697.1(hypothetical protein AM593_08608, partial [Mytilus galloprovincialis])	None	PF15112.7(DUF4559:Domain of unknown function (DUF4559))	0	0.4375	0.075	0.2475	0.1475
Contig00137.g2	GO:0006310(biological_process:DNA recombination); GO:0015074(biological_process:DNA integration); GO:0003677(molecular_function:DNA binding)		ENOG410XWKQ(S:Function unknown)	XP_034337942.1(zinc finger MYM-type protein 3-like [Crassostrea gigas])	None	PF12012.9(DUF3504:Domain of unknown function (DUF3504))	0.2825	0.045	0.065	0.0725	0
Contig00137.g3	GO:0015074(biological_process:DNA integration)			XP_034322688.1(uncharacterized protein LOC117688644 [Crassostrea gigas])	None	PF18701.2(DUF5641:Family of unknown function (DUF5641))	0.1425	0.1775	0.2875	0.4675	0.265
Contig00137.g4	GO:0015074(biological_process:DNA integration)		ENOG410YP2D(S:Function unknown); COG2801(S:Function unknown)	XP_034322523.1(uncharacterized protein LOC117688529 [Crassostrea gigas])	None	PF05380.14(Peptidase_A17:Pao retrotransposon peptidase); PF17921.2(Integrase_H2C2:Integrase zinc binding domain); PF05585.13(DUF1758:Putative peptidase (DUF1758)); PF00078.28(RVT_1:Reverse transcriptase (RNA-dependent DNA polymerase))	0.0975	0.1	0.16	0.895	0.1875
Contig00137.g6	GO:0043531(molecular_function:ADP binding)			OPL32697.1(hypothetical protein AM593_08608, partial [Mytilus galloprovincialis])	None		0.1025	0.27	0.1225	0.1075	0
Contig00144.g1				XP_034327722.1(uncharacterized protein LOC117689793 [Crassostrea gigas])	None		0	0	0	0.0975	0
Contig00144.g3			ENOG410Y0F2(S:Function unknown)	XP_022317892.1(uncharacterized protein LOC111121070 isoform X2 [Crassostrea virginica])	None		0.7225	1.9725	0.425	0.5125	1.5175
Contig00144.g5	None			None	None	PF01498.19(HTH_Tnp_Tc3_2:Transposase); PF08461.11(HTH_12:Ribonuclease R winged-helix domain)	0	0.2	0	0.81	0.14
Contig00144.g6				XP_022341623.1(uncharacterized protein LOC111135651 [Crassostrea virginica])	None	PF10523.10(BEN:BEN domain)	0	0.0725	0.045	0.115	0.0675
Contig00162.g1	GO:0016021(cellular_component:integral component of membrane)			OPL21599.1(hypothetical protein AM593_04969, partial [Mytilus galloprovincialis])	None		0	0.3925	0.7775	0.3325	0.1075
Contig00162.g11	GO:0016021(cellular_component:integral component of membrane)		ENOG410Y955(S:Function unknown); ENOG410YP2D(S:Function unknown)	OPL33663.1(hypothetical protein AM593_02374, partial [Mytilus galloprovincialis])	None	PF08205.13(C2-set_2:CD80-like C2-set immunoglobulin domain)	0	0.075	0.0775	0.675	0.575
Contig00162.g2	GO:0016021(cellular_component:integral component of membrane)	map04514(Cell adhesion molecules (CAMs)); map04640(Hematopoietic cell lineage); map04662(B cell receptor signaling pathway)		XP_021358745.1(uncharacterized protein LOC110453877 isoform X2 [Mizuhopecten yessoensis])	None	PF13927.7(Ig_3:Immunoglobulin domain); PF13895.7(Ig_2:Immunoglobulin domain); PF07679.17(I-set:Immunoglobulin I-set domain); PF00047.26(ig:Immunoglobulin domain); PF08205.13(C2-set_2:CD80-like C2-set immunoglobulin domain)	0.4625	0.935	1.1025	2.885	3.9575
Contig00162.g3	None	None	None	None	None	None	0	0	0.2225	0	0.01
Contig00162.g4			ENOG410ZRT4(S:Function unknown); COG2801(L:Replication, recombination and repair)	XP_033635394.1(uncharacterized protein LOC117296533 isoform X1 [Asterias rubens])	None	PF07686.18(V-set:Immunoglobulin V-set domain); PF13927.7(Ig_3:Immunoglobulin domain); PF08205.13(C2-set_2:CD80-like C2-set immunoglobulin domain); PF00098.24(zf-CCHC:Zinc knuckle); PF07679.17(I-set:Immunoglobulin I-set domain)	0.045	0.0125	0.0125	0.145	0.125
Contig00162.g5	None	None	None	None	None	None	0	0.5875	0.8525	1.2	4.155
Contig00162.g7	GO:0015074(biological_process:DNA integration); GO:0004190(molecular_function:aspartic-type endopeptidase activity); GO:0008270(molecular_function:zinc ion binding); GO:0003676(molecular_function:nucleic acid binding)			XP_013381256.1(uncharacterized protein LOC106152279 [Lingula anatina])	sp|Q4R6I1|GIN1_MACFA(Gypsy retrotransposon integrase-like protein 1 OS=Macaca fascicularis OX=9541 GN=GIN1 PE=2 SV=1)	PF17921.2(Integrase_H2C2:Integrase zinc binding domain)	0.045	0.06	0	0.025	0
Contig00162.g8	GO:0006281(biological_process:DNA repair); GO:0008270(molecular_function:zinc ion binding); GO:0003676(molecular_function:nucleic acid binding); GO:0003677(molecular_function:DNA binding)			XP_022307698.1(uncharacterized protein LOC111113701 [Crassostrea virginica])	None	PF03732.18(Retrotrans_gag:Retrotransposon gag protein); PF12836.8(HHH_3:Helix-hairpin-helix motif); PF14893.7(PNMA:PNMA)	0.005	0.0575	0.0125	0.03	0.005
Contig00166.g4	GO:0008270(molecular_function:zinc ion binding)			XP_021361935.1(uncharacterized protein LOC110455852 [Mizuhopecten yessoensis])	None	PF08450.13(SGL:SMP-30/Gluconolactonase/LRE-like region)	0	0.0275	0.025	0.2525	0.0525
Contig00166.g6	GO:0016021(cellular_component:integral component of membrane)		ENOG410XNZS(S:Function unknown); ENOG410XQX7(S:Function unknown)	OPL21272.1(hypothetical protein AM593_02791, partial [Mytilus galloprovincialis])	None	PF00041.22(fn3:Fibronectin type III domain); PF16656.6(Pur_ac_phosph_N:Purple acid Phosphatase, N-terminal domain)	0	0	0	0.0425	0
Contig00166.g7	None			None	None	PF05461.12(ApoL:Apolipoprotein L)	0.03	0	0	1.18	0.535
Contig00175.g5			ENOG411206Y(S:Function unknown)	XP_022291328.1(putative nuclease HARBI1 [Crassostrea virginica])	sp|Q6AZB8|HARB1_DANRE(Putative nuclease HARBI1 OS=Danio rerio OX=7955 GN=harbi1 PE=2 SV=1)	PF13359.7(DDE_Tnp_4:DDE superfamily endonuclease); PF01609.22(DDE_Tnp_1:Transposase DDE domain); PF04827.15(Plant_tran:Plant transposon protein)	1.35	3.6625	0.7575	0.84	0.79
Contig00175.g6				OPL20858.1(hypothetical protein AM593_08293, partial [Mytilus galloprovincialis])	None	PF13873.7(Myb_DNA-bind_5:Myb/SANT-like DNA-binding domain)	6.4125	5.64	3.4475	5.9775	4.085
Contig00175.g7	GO:0016021(cellular_component:integral component of membrane)			OPL32759.1(low titin quality protein, partial [Mytilus galloprovincialis])	None	PF13927.7(Ig_3:Immunoglobulin domain)	0.1175	0	0	0	0
Contig00205.g1			ENOG4112AST(S:Function unknown); ENOG411271T(S:Function unknown); ENOG4111M08(S:Function unknown); ENOG410ZS86(S:Function unknown); ENOG410XT0R(S:Function unknown)	XP_021338853.1(uncharacterized protein LOC110440231 [Mizuhopecten yessoensis])	None	PF09588.11(YqaJ:YqaJ-like viral recombinase domain)	5.585	1.9975	2.2975	0.4875	0.2625
Contig00205.g5	None	None	None	None	None	None	0.2175	0	0	0	0.0575
Contig00222.g1	GO:0005737(cellular_component:cytoplasm); GO:0003824(molecular_function:catalytic activity)		ENOG4111I3F(Q:Secondary metabolites biosynthesis, transport and catabolism)	XP_011444779.2(isochorismatase domain-containing protein 2 [Crassostrea gigas])	sp|Q5PQ71|ISOC2_XENLA(Isochorismatase domain-containing protein 2 OS=Xenopus laevis OX=8355 GN=isoc2 PE=2 SV=1)	PF00857.21(Isochorismatase:Isochorismatase family)	23.4675	25.1375	25.91	22.79	30.3925
Contig00222.g2				XP_034302842.1(uncharacterized protein LOC117681623 [Crassostrea gigas])	None		15.145	2.7875	0.9075	11.8925	0.8625
Contig00222.g4	None			None	None	PF13927.7(Ig_3:Immunoglobulin domain)	0	0	0	0	0
Contig00222.g6	GO:0005737(cellular_component:cytoplasm); GO:0003824(molecular_function:catalytic activity)		ENOG4111I3F(Q:Secondary metabolites biosynthesis, transport and catabolism)	XP_011444779.2(isochorismatase domain-containing protein 2 [Crassostrea gigas])	sp|Q6DF67|ISOC2_XENTR(Isochorismatase domain-containing protein 2 OS=Xenopus tropicalis OX=8364 GN=isoc2 PE=2 SV=1)	PF00857.21(Isochorismatase:Isochorismatase family)	0	0	0	0	0
Contig00248.g1	GO:0016021(cellular_component:integral component of membrane)			OPL32711.1(hypothetical protein AM593_00133, partial [Mytilus galloprovincialis])	None		0	0.1775	0	0.335	0.1025
Contig00268.g1	GO:0022857(molecular_function:transmembrane transporter activity); GO:0016021(cellular_component:integral component of membrane); GO:0008643(biological_process:carbohydrate transport)		ENOG410Y4JH(G:Carbohydrate transport and metabolism)	XP_021347335.1(sodium-dependent glucose transporter 1B-like [Mizuhopecten yessoensis])	sp|Q8VCV9|MF4B1_MOUSE(Sodium-dependent glucose transporter 1A OS=Mus musculus OX=10090 GN=Mfsd4b1 PE=2 SV=2)		0.295	8.985	15.2725	11.59	7.7275
Contig00268.g10			ENOG410XWKQ(S:Function unknown)	XP_033729683.1(uncharacterized protein KIAA1958 homolog [Pecten maximus])	None	PF12012.9(DUF3504:Domain of unknown function (DUF3504))	0	0	0	0	0
Contig00268.g11	GO:0016021(cellular_component:integral component of membrane); GO:0005576(cellular_component:extracellular region); GO:0005509(molecular_function:calcium ion binding); GO:0008061(molecular_function:chitin binding)		ENOG410XQWV(S:Function unknown)	KTG43370.1(hypothetical protein cypCar_00000166 [Cyprinus carpio])	None		0	0	0	0.0625	0
Contig00268.g12			ENOG410XWKQ(S:Function unknown)	XP_029192478.1(zinc finger MYM-type protein 2-like [Acropora millepora])	sp|Q8N8K9|K1958_HUMAN(Uncharacterized protein KIAA1958 OS=Homo sapiens OX=9606 GN=KIAA1958 PE=1 SV=1)	PF12012.9(DUF3504:Domain of unknown function (DUF3504)); PF12046.9(CCB1:Cofactor assembly of complex C subunit B)	0	0	0	0	0
Contig00268.g2				XP_022309366.1(uncharacterized protein LOC111115076 [Crassostrea virginica])	None		45.605	22.525	11.5975	23.085	13.97
Contig00268.g3			ENOG411206Y(S:Function unknown)	XP_034326014.1(putative nuclease HARBI1 [Crassostrea gigas])	sp|Q6AZB8|HARB1_DANRE(Putative nuclease HARBI1 OS=Danio rerio OX=7955 GN=harbi1 PE=2 SV=1)	PF13359.7(DDE_Tnp_4:DDE superfamily endonuclease); PF01609.22(DDE_Tnp_1:Transposase DDE domain); PF04827.15(Plant_tran:Plant transposon protein)	0	0	0	0.0425	0.0175
Contig00268.g5			ENOG410Z155(S:Function unknown)	XP_021338996.1(uncharacterized protein LOC110440331 [Mizuhopecten yessoensis])	None		0.595	0.1175	0	0.33	0.16
Contig00268.g6				XP_011421214.1(uncharacterized protein LOC105323828 [Crassostrea gigas])	None	PF12012.9(DUF3504:Domain of unknown function (DUF3504)); PF00589.23(Phage_integrase:Phage integrase family)	0.0675	0.06	0.0275	0.055	0.195
Contig00268.g7	GO:0003964(molecular_function:RNA-directed DNA polymerase activity)			XP_033758230.1(uncharacterized protein LOC117340579 [Pecten maximus])	sp|Q95SX7|RTBS_DROME(Probable RNA-directed DNA polymerase from transposon BS OS=Drosophila melanogaster OX=7227 GN=RTase PE=2 SV=1)	PF00078.28(RVT_1:Reverse transcriptase (RNA-dependent DNA polymerase))	0.175	0.0125	0.0375	0.055	0.05
Contig00268.g8	None	None	None	None	None	None	0	0	0	0.2475	0
Contig00268.g9				XP_033729683.1(uncharacterized protein KIAA1958 homolog [Pecten maximus])	None		0	0	0	0	0
Contig00273.g1	GO:0008270(molecular_function:zinc ion binding); GO:0003676(molecular_function:nucleic acid binding)		ENOG410Y05Y(S:Function unknown)	XP_033739054.1(uncharacterized protein LOC117326415 [Pecten maximus])	None		0	0	0	0	0.0225
Contig00273.g2	GO:0016021(cellular_component:integral component of membrane); GO:0005576(cellular_component:extracellular region); GO:0008061(molecular_function:chitin binding)			OPL33306.1(hypothetical protein AM593_06550, partial [Mytilus galloprovincialis])	None		0.0975	0	0	0.08	0.025
Contig00273.g3	GO:0016021(cellular_component:integral component of membrane); GO:0005576(cellular_component:extracellular region); GO:0008061(molecular_function:chitin binding)	map05226(Gastric cancer); map05146(Amoebiasis)		OPL33306.1(hypothetical protein AM593_06550, partial [Mytilus galloprovincialis])	None		0	0	0	0.7125	0.39
Contig00273.g5	GO:0016021(cellular_component:integral component of membrane)		ENOG4110CNM(S:Function unknown); ENOG410YUPY(S:Function unknown); ENOG410Y65V(S:Function unknown); ENOG4111MK6(S:Function unknown)	XP_033731041.1(uncharacterized protein LOC117320594, partial [Pecten maximus])	None	PF14529.7(Exo_endo_phos_2:Endonuclease-reverse transcriptase)	12.2625	1.7125	1.885	0.66	0.215
Contig00273.g6	GO:0005576(cellular_component:extracellular region); GO:0008061(molecular_function:chitin binding)			XP_021374565.1(uncharacterized protein LOC110463933 [Mizuhopecten yessoensis])	None	PF10551.10(MULE:MULE transposase domain)	0.0625	0.055	0.0425	0.03	0.1275
Contig00273.g7	GO:0005576(cellular_component:extracellular region); GO:0008061(molecular_function:chitin binding)			OPL33306.1(hypothetical protein AM593_06550, partial [Mytilus galloprovincialis])	None		0	0	0	0.2075	0.1425
Contig00319.g2	None	None	None	None	None	None	0	0	0	0	0
Contig00319.g3				XP_006812173.1(PREDICTED: RNA-directed DNA polymerase from mobile element jockey-like, partial [Saccoglossus kowalevskii])	None	PF14529.7(Exo_endo_phos_2:Endonuclease-reverse transcriptase)	0	0	0	0.0275	0
Contig00319.g4	None	None	None	None	None	None	0	0	0	0	0
Contig00335.g1				XP_009065563.1(hypothetical protein LOTGIDRAFT_169018 [Lottia gigantea])	None		0	0.0925	0.035	0	0.1825
Contig00335.g10	None	None	None	None	None	None	0	0	0.325	2.6475	0.345
Contig00335.g2	GO:0005829(cellular_component:cytosol); GO:0006895(biological_process:Golgi to endosome transport); GO:0003677(molecular_function:DNA binding)		ENOG4111IWV(S:Function unknown); ENOG410XPDV(S:Function unknown)	XP_034322297.1(uncharacterized protein LOC117688361 isoform X1 [Crassostrea gigas])	None	PF13359.7(DDE_Tnp_4:DDE superfamily endonuclease)	0.225	0.14	0.0425	0.1275	0.09
Contig00335.g3	GO:0008270(molecular_function:zinc ion binding)		ENOG4112AST(S:Function unknown); ENOG410XT0R(S:Function unknown); ENOG410ZST2(S:Function unknown)	XP_034322295.1(uncharacterized protein LOC105330783 isoform X1 [Crassostrea gigas])	None	PF09588.11(YqaJ:YqaJ-like viral recombinase domain); PF01771.18(Viral_alk_exo:Viral alkaline exonuclease)	0.3375	0.3325	0.075	0.33	0.115
Contig00335.g4			ENOG4112AST(S:Function unknown); ENOG410XT0R(S:Function unknown)	XP_034322295.1(uncharacterized protein LOC105330783 isoform X1 [Crassostrea gigas])	None		0	0	0	0.03	0.025
Contig00335.g5	GO:0008270(molecular_function:zinc ion binding); GO:0003676(molecular_function:nucleic acid binding)			XP_033744238.1(paraneoplastic antigen Ma3-like [Pecten maximus])	None	PF00098.24(zf-CCHC:Zinc knuckle)	0	0.345	0.0075	0.0175	0.0425
Contig00335.g6	GO:0004190(molecular_function:aspartic-type endopeptidase activity); GO:0008270(molecular_function:zinc ion binding); GO:0003676(molecular_function:nucleic acid binding)		COG2801(S:Function unknown)	XP_033731403.1(uncharacterized protein LOC117321033 [Pecten maximus])	None	PF17921.2(Integrase_H2C2:Integrase zinc binding domain); PF09337.11(zf-H2C2:H2C2 zinc finger)	0	0	0	0	0
Contig00335.g7	None	None	None	None	None	None	0.005	0.1275	0.06	0.03	0
Contig00335.g8				XP_022316815.1(uncharacterized protein LOC111120391 [Crassostrea virginica])	None		15.985	8.57	3.5425	31.515	9.6425
Contig00335.g9	GO:0005737(cellular_component:cytoplasm); GO:0005856(cellular_component:cytoskeleton); GO:0015629(cellular_component:actin cytoskeleton); GO:0005524(molecular_function:ATP binding)	map05164(Influenza A); map04390(Hippo signaling pathway); map04391(Hippo signaling pathway - fly); map04015(Rap1 signaling pathway); map04210(Apoptosis); map05135(Yersinia infection); map04810(Regulation of actin cytoskeleton); map04921(Oxytocin signaling pathway); map05131(Shigellosis); map05130(Pathogenic Escherichia coli infection); map05132(Salmonella infection); map05225(Hepatocellular carci…		XP_009065371.1(hypothetical protein LOTGIDRAFT_229705 [Lottia gigantea])	sp|Q75D00|ACT_ASHGO(Actin OS=Ashbya gossypii (strain ATCC 10895 / CBS 109.51 / FGSC 9923 / NRRL Y-1056) OX=284811 GN=ACT1 PE=2 SV=1)	PF00022.20(Actin:Actin)	0	0	0.915	0	0
Contig00336.g1				XP_033743066.1(uncharacterized protein LOC117329295 [Pecten maximus])	None	PF04102.13(SlyX:SlyX)	1.5725	3.0275	1.1675	2.5375	1.3525
Contig00336.g4	GO:0016021(cellular_component:integral component of membrane)			XP_022338986.1(uncharacterized protein LOC111134338 isoform X2 [Crassostrea virginica])	None		41.3875	25.2075	7.27	11.52	4.2075
Contig00336.g7				XP_022338988.1(lens fiber membrane intrinsic protein-like [Crassostrea virginica])	None		0	0	0	1.215	0.235
Contig00336.g8	GO:0032012(biological_process:regulation of ARF protein signal transduction); GO:0005086(molecular_function:ARF guanyl-nucleotide exchange factor activity)		COG5307(S:Function unknown)	XP_033743068.1(LOW QUALITY PROTEIN: F-box only protein 8-like [Pecten maximus])	sp|Q5E9G6|FBX8_BOVIN(F-box only protein 8 OS=Bos taurus OX=9913 GN=FBXO8 PE=2 SV=1)	PF01369.21(Sec7:Sec7 domain); PF12937.8(F-box-like:F-box-like)	2.59	4.56	2.14	4.005	1.57
Contig00342.g10	GO:0022857(molecular_function:transmembrane transporter activity); GO:0016021(cellular_component:integral component of membrane)	map04142(Lysosome)	ENOG410XPWC(S:Function unknown)	XP_021369698.1(sialin-like isoform X1 [Mizuhopecten yessoensis])	sp|Q9MZD1|S17A5_SHEEP(Sialin OS=Ovis aries OX=9940 GN=SLC17A5 PE=2 SV=1)		0.23	2.01	1.0425	0.915	0.85
Contig00342.g5	None			None	None	PF12796.8(Ank_2:Ankyrin repeats (3 copies)); PF13637.7(Ank_4:Ankyrin repeats (many copies)); PF13606.7(Ank_3:Ankyrin repeat); PF00023.31(Ank:Ankyrin repeat); PF13857.7(Ank_5:Ankyrin repeats (many copies))	0	0	0	0	0
Contig00342.g6	GO:0016301(molecular_function:kinase activity); GO:0003723(molecular_function:RNA binding); GO:0007165(biological_process:signal transduction)	map05206(MicroRNAs in cancer); map04361(Axon regeneration)		OPL33281.1(hypothetical protein AM593_00488, partial [Mytilus galloprovincialis])	sp|Q86Y13|DZIP3_HUMAN(E3 ubiquitin-protein ligase DZIP3 OS=Homo sapiens OX=9606 GN=DZIP3 PE=1 SV=2)	PF18738.2(HEPN_DZIP3:DZIP3/ hRUL138-like HEPN)	0	0	0	0	0.0325
Contig00342.g7	None			None	None	PF13637.7(Ank_4:Ankyrin repeats (many copies)); PF13606.7(Ank_3:Ankyrin repeat); PF12796.8(Ank_2:Ankyrin repeats (3 copies)); PF00023.31(Ank:Ankyrin repeat); PF13857.7(Ank_5:Ankyrin repeats (many copies))	0	0	0.13	0	0
Contig00342.g8	None			None	None	PF13637.7(Ank_4:Ankyrin repeats (many copies)); PF13606.7(Ank_3:Ankyrin repeat)	0	0	0	0	0
Contig00342.g9		map05206(MicroRNAs in cancer); map04361(Axon regeneration)		OPL21471.1(hypothetical protein AM593_00314, partial [Mytilus galloprovincialis])	None	PF18738.2(HEPN_DZIP3:DZIP3/ hRUL138-like HEPN)	0	0.235	0	0.5825	0
Contig00356.g1	GO:0046872(molecular_function:metal ion binding); GO:0003676(molecular_function:nucleic acid binding)	map04144(Endocytosis)	ENOG410XP0U(S:Function unknown)	XP_011442274.2(rabenosyn-5 [Crassostrea gigas])	sp|Q9H1K0|RBNS5_HUMAN(Rabenosyn-5 OS=Homo sapiens OX=9606 GN=RBSN PE=1 SV=2)	PF05605.13(zf-Di19:Drought induced 19 protein (Di19), zinc-binding)	8.7825	11.275	2.9225	7.68	4.8225
Contig00356.g2	GO:0003735(molecular_function:structural constituent of ribosome); GO:0002181(biological_process:cytoplasmic translation); GO:0022625(cellular_component:cytosolic large ribosomal subunit); GO:0006412(biological_process:translation); GO:0005840(cellular_component:ribosome)	map03010(Ribosome)	ENOG4112428(J:Translation, ribosomal structure and biogenesis)	XP_012793763.1(60S ribosomal protein L29, partial [Schistosoma haematobium])	sp|Q58DW3|RL29_BOVIN(60S ribosomal protein L29 OS=Bos taurus OX=9913 GN=RPL29 PE=2 SV=3)	PF01779.18(Ribosomal_L29e:Ribosomal L29e protein family)	562.215	2202.97	7005.91	4264.94	3375.02
Contig00356.g3	None	None	None	None	None	None	1.1975	1.7175	0.19	1.57	0.3175
Contig00356.g4	None	None	None	None	None	None	0	1.325	0.365	1.17	0.4575
Contig00356.g5				XP_011456860.2(uncharacterized protein LOC105348944 [Crassostrea gigas])	None		0.145	0	0	0	0
Contig00356.g6			ENOG4111VSS(S:Function unknown)	OPL21226.1(hypothetical protein AM593_10055, partial [Mytilus galloprovincialis])	sp|Q7Z5L0|VMO1_HUMAN(Vitelline membrane outer layer protein 1 homolog OS=Homo sapiens OX=9606 GN=VMO1 PE=1 SV=1)	PF03762.18(VOMI:Vitelline membrane outer layer protein I (VOMI))	0	0	0	0	0
Contig00357.g1	GO:0008270(molecular_function:zinc ion binding); GO:0003676(molecular_function:nucleic acid binding)			XP_026111556.1(uncharacterized protein LOC113088487 [Carassius auratus])	None	PF00098.24(zf-CCHC:Zinc knuckle)	0	0	0	0	0
Contig00365.g1				OPL32697.1(hypothetical protein AM593_08608, partial [Mytilus galloprovincialis])	None		0.0725	0.11	0.035	0.44	0.4125
Contig00365.g4	GO:0005525(molecular_function:GTP binding)			OPL21049.1(hypothetical protein AM593_08187, partial [Mytilus galloprovincialis])	None	PF08477.14(Roc:Ras of Complex, Roc, domain of DAPkinase); PF00071.23(Ras:Ras family); PF00005.28(ABC_tran:ABC transporter); PF12775.8(AAA_7:P-loop containing dynein motor region); PF00025.22(Arf:ADP-ribosylation factor family)	0.06	0	0	0.1475	0.2275
Contig00365.g5				XP_015747881.1(PREDICTED: uncharacterized protein LOC107327651 isoform X1 [Acropora digitifera])	None		0.15	0.6825	0.1175	0.285	0.3775
Contig00365.g6				OPL33800.1(neuralized pats1, partial [Mytilus galloprovincialis])	None		4.96	1.9425	0.6525	2.245	0.9675
Contig00372.g2	None	None	None	None	None	None	0	0	0	0	0
Contig00375.g2				OPL20275.1(hypothetical protein AM593_02894, partial [Mytilus galloprovincialis])	None		0.18	1.095	0	2.05	0.355
Contig00375.g4			ENOG410XTGE(S:Function unknown)	XP_021356999.1(uncharacterized protein LOC110452673 [Mizuhopecten yessoensis])	sp|P98161|PKD1_HUMAN(Polycystin-1 OS=Homo sapiens OX=9606 GN=PKD1 PE=1 SV=3)	PF02010.16(REJ:REJ domain)	5.065	0.3875	0.02	0.055	0.01
Contig00375.g5				XP_021378522.1(uncharacterized protein LOC110466394 [Mizuhopecten yessoensis])	None		0	0	0	0.0925	0.0125
Contig00400.g1	GO:0016021(cellular_component:integral component of membrane); GO:0016301(molecular_function:kinase activity); GO:0007165(biological_process:signal transduction)			OPL33810.1(neuralized pats1, partial [Mytilus galloprovincialis])	None	PF13637.7(Ank_4:Ankyrin repeats (many copies)); PF00023.31(Ank:Ankyrin repeat); PF13857.7(Ank_5:Ankyrin repeats (many copies)); PF12796.8(Ank_2:Ankyrin repeats (3 copies)); PF13606.7(Ank_3:Ankyrin repeat); PF00531.23(Death:Death domain)	0	0	0	0	0
Contig00400.g3			ENOG41112VU(S:Function unknown)	XP_034302711.1(uncharacterized protein LOC117681587 [Crassostrea gigas])	None		0	0	0	0.065	0
Contig00409.g1	GO:0035556(biological_process:intracellular signal transduction); GO:0004715(molecular_function:non-membrane spanning protein tyrosine kinase activity); GO:0005524(molecular_function:ATP binding)	map04380(Osteoclast differentiation); map04013(MAPK signaling pathway - fly); map04660(T cell receptor signaling pathway)	COG0515(S:Function unknown)	XP_022322441.1(tyrosine-protein kinase Tec-like isoform X1 [Crassostrea virginica])	sp|P08630|BTKL_DROME(Tyrosine-protein kinase Btk29A OS=Drosophila melanogaster OX=7227 GN=Btk29A PE=2 SV=2)	PF07714.18(PK_Tyr_Ser-Thr:Protein tyrosine and serine/threonine kinase); PF00069.26(Pkinase:Protein kinase domain)	1.89	1.315	1.2075	1.595	1.78
Contig00409.g2	None	None	None	None	None	None	0	0	0	0.9175	3.64
Contig00409.g3	GO:0016021(cellular_component:integral component of membrane)		ENOG410YDU6(T:Signal transduction mechanisms)	OPL33928.1(hypothetical protein AM593_07794, partial [Mytilus galloprovincialis])	sp|Q8N2E2|VWDE_HUMAN(von Willebrand factor D and EGF domain-containing protein OS=Homo sapiens OX=9606 GN=VWDE PE=2 SV=4)		0	0	0	0.0475	0.9475
Contig00409.g4	GO:0016021(cellular_component:integral component of membrane)		ENOG410YDU6(O:Posttranslational modification, protein turnover, chaperones)	OPL33928.1(hypothetical protein AM593_07794, partial [Mytilus galloprovincialis])	sp|P19218|GP2_RAT(Pancreatic secretory granule membrane major glycoprotein GP2 OS=Rattus norvegicus OX=10116 GN=Gp2 PE=1 SV=1)		0	0	0	0	0
Contig00409.g5	GO:0016021(cellular_component:integral component of membrane)		ENOG410Z37Q(O:Posttranslational modification, protein turnover, chaperones)	OPL33929.1(hypothetical protein AM593_07796, partial [Mytilus galloprovincialis])	sp|Q8N2E2|VWDE_HUMAN(von Willebrand factor D and EGF domain-containing protein OS=Homo sapiens OX=9606 GN=VWDE PE=2 SV=4)		0.525	0.6675	0.03	0.3175	0.435
Contig00409.g6	None			None	None	PF00094.26(VWD:von Willebrand factor type D domain)	0	0	0	0	0
Contig00409.g7	None	None	None	None	None	None	0	0	0	0.105	0.625
Contig00409.g8	GO:0008233(molecular_function:peptidase activity)		ENOG410XTJE(O:Posttranslational modification, protein turnover, chaperones)	XP_021359067.1(ufm1-specific protease 2-like [Mizuhopecten yessoensis])	sp|Q3B8N0|UFSP2_XENLA(Ufm1-specific protease 2 OS=Xenopus laevis OX=8355 GN=ufsp2 PE=2 SV=1)	PF07910.14(Peptidase_C78:Peptidase family C78)	0.63	0.965	1.71	2.285	2.395
Contig00415.g7				OPL33225.1(hypothetical protein AM593_02258, partial [Mytilus galloprovincialis])	None	PF00619.22(CARD:Caspase recruitment domain)	1.0875	1.4275	0.25	3.53	1.765
Contig00419.g1				OPL20247.1(hypothetical protein AM593_07857, partial [Mytilus galloprovincialis])	None	PF00531.23(Death:Death domain)	0	0.04	0.015	0	0
Contig00419.g2	None	None	None	None	None	None	0	0	0	0	0
Contig00420.g4	GO:0005840(cellular_component:ribosome); GO:0016021(cellular_component:integral component of membrane); GO:0009311(biological_process:oligosaccharide metabolic process); GO:0003735(molecular_function:structural constituent of ribosome); GO:0004573(molecular_function:mannosyl-oligosaccharide glucosidase activity); GO:0006412(biological_process:translation)	map00510(N-Glycan biosynthesis); map04141(Protein processing in endoplasmic reticulum)	ENOG410XTHA(S:Function unknown)	XP_033756369.1(mannosyl-oligosaccharide glucosidase-like [Pecten maximus])	sp|Q13724|MOGS_HUMAN(Mannosyl-oligosaccharide glucosidase OS=Homo sapiens OX=9606 GN=MOGS PE=1 SV=5)	PF03200.17(Glyco_hydro_63:Glycosyl hydrolase family 63 C-terminal domain)	0	0	0	0	0.1125
Contig00420.g5	GO:0004573(molecular_function:mannosyl-oligosaccharide glucosidase activity); GO:0016021(cellular_component:integral component of membrane); GO:0005789(cellular_component:endoplasmic reticulum membrane); GO:0009311(biological_process:oligosaccharide metabolic process); GO:0006487(biological_process:protein N-linked glycosylation)	map00510(N-Glycan biosynthesis); map04141(Protein processing in endoplasmic reticulum)	ENOG410XTHA(S:Function unknown)	XP_011431721.2(mannosyl-oligosaccharide glucosidase [Crassostrea gigas])	sp|Q84M89|GCS2_ARATH(Alpha-glucosidase 2 OS=Arabidopsis thaliana OX=3702 GN=GCS2 PE=2 SV=1)	PF03200.17(Glyco_hydro_63:Glycosyl hydrolase family 63 C-terminal domain)	0	0	0	0	0
Contig00422.g1	GO:0016787(molecular_function:hydrolase activity)	map05170(Human immunodeficiency virus 1 infection)	COG1078(S:Function unknown); ENOG4111TKI(S:Function unknown)	XP_009066392.1(hypothetical protein LOTGIDRAFT_61530, partial [Lottia gigantea])	sp|Q502K2|SAMH1_DANRE(Deoxynucleoside triphosphate triphosphohydrolase SAMHD1 OS=Danio rerio OX=7955 GN=samhd1 PE=2 SV=2)		14.7675	6.71	2.615	2.615	1.925
Contig00422.g2	GO:0005634(cellular_component:nucleus); GO:0008832(molecular_function:dGTPase activity); GO:0006203(biological_process:dGTP catabolic process)	map05170(Human immunodeficiency virus 1 infection)	COG1078(S:Function unknown)	XP_020903065.1(deoxynucleoside triphosphate triphosphohydrolase SAMHD1 [Exaiptasia pallida])	sp|Q5ZJL9|SAMH1_CHICK(Deoxynucleoside triphosphate triphosphohydrolase SAMHD1 OS=Gallus gallus OX=9031 GN=SAMHD1 PE=2 SV=2)	PF01966.23(HD:HD domain)	0.3225	0	0	0.065	0.03
Contig00422.g3	GO:0016787(molecular_function:hydrolase activity)	map05170(Human immunodeficiency virus 1 infection)	COG1078(S:Function unknown)	OPL21668.1(hypothetical protein AM593_05452, partial [Mytilus galloprovincialis])	sp|Q9Y3Z3|SAMH1_HUMAN(Deoxynucleoside triphosphate triphosphohydrolase SAMHD1 OS=Homo sapiens OX=9606 GN=SAMHD1 PE=1 SV=2)		15.54	4.3625	0.8025	6.7175	0.47
Contig00422.g4	GO:0016787(molecular_function:hydrolase activity)	map05170(Human immunodeficiency virus 1 infection)	COG1078(S:Function unknown)	XP_015754868.1(PREDICTED: deoxynucleoside triphosphate triphosphohydrolase SAMHD1-like [Acropora digitifera])	sp|Q5ZJL9|SAMH1_CHICK(Deoxynucleoside triphosphate triphosphohydrolase SAMHD1 OS=Gallus gallus OX=9031 GN=SAMHD1 PE=2 SV=2)	PF01966.23(HD:HD domain)	2.6175	2.805	0.6125	4.5375	2.305
Contig00422.g5	None	None	None	None	None	None	3.88	3.1775	0.57	3.105	1.0225
Contig00422.g6	None	None	None	None	None	None	0	0	0	0	2.42
Contig00424.g1	GO:0016021(cellular_component:integral component of membrane)		ENOG410XP34(S:Function unknown)	OPL33150.1(hypothetical protein AM593_01598, partial [Mytilus galloprovincialis])	None	PF00058.18(Ldl_recept_b:Low-density lipoprotein receptor repeat class B)	6.1875	0.5175	0.57	2.505	0.7425
Contig00424.g2	GO:0006310(biological_process:DNA recombination); GO:0015074(biological_process:DNA integration); GO:0003677(molecular_function:DNA binding)		ENOG410Y6J4(S:Function unknown)	XP_021360867.1(uncharacterized protein LOC110455211 [Mizuhopecten yessoensis])	None	PF00589.23(Phage_integrase:Phage integrase family)	0.3925	0.165	0.12	0.18	0
Contig00424.g4				XP_009047995.1(hypothetical protein LOTGIDRAFT_157537 [Lottia gigantea])	None		0.1975	0.1675	0	0.0975	0.0425
Contig00424.g5	GO:0003735(molecular_function:structural constituent of ribosome); GO:0006412(biological_process:translation); GO:0015935(cellular_component:small ribosomal subunit)	map03010(Ribosome)	COG0048(J:Translation, ribosomal structure and biogenesis)	OWF40427.1(40S ribosomal protein S23 [Mizuhopecten yessoensis])	sp|Q86FP7|RS23_DERVA(40S ribosomal protein S23 OS=Dermacentor variabilis OX=34621 GN=RpS23 PE=2 SV=1)	PF00164.26(Ribosom_S12_S23:Ribosomal protein S12/S23)	283.147	642.165	1500	982.442	784.57
Contig00432.g2	None	None	None	None	None	None	0	0	0	0.115	0
Contig00446.g1	GO:0003964(molecular_function:RNA-directed DNA polymerase activity); GO:0016021(cellular_component:integral component of membrane)		ENOG410Y65V(J:Translation, ribosomal structure and biogenesis); ENOG410YN88(S:Function unknown)	OWF47171.1(RNA-directed DNA polymerase from transposon BS [Mizuhopecten yessoensis])	None		1.96	0.5925	0.28	0.61	0.3525
Contig00446.g2	GO:0016715(molecular_function:oxidoreductase activity, acting on paired donors, with incorporation or reduction of molecular oxygen, reduced ascorbate as one donor, and incorporation of one atom of oxygen); GO:0006518(biological_process:peptide metabolic process); GO:0005507(molecular_function:copper ion binding); GO:0016021(cellular_component:integral component of membrane)		ENOG410XS0X(S:Function unknown)	OPL33249.1(hypothetical protein AM593_10655, partial [Mytilus galloprovincialis])	sp|P12890|AMDB_XENLA(Peptidyl-glycine alpha-amidating monooxygenase B OS=Xenopus laevis OX=8355 GN=pam-b PE=2 SV=1)	PF03712.16(Cu2_monoox_C:Copper type II ascorbate-dependent monooxygenase, C-terminal domain); PF01082.21(Cu2_monooxygen:Copper type II ascorbate-dependent monooxygenase, N-terminal domain)	0.36	73.8575	101.42	308.715	44.3375
Contig00446.g3	None	None	None	None	None	None	0.125	30.5225	47.99	175.917	46.1175
Contig00446.g4	GO:0016491(molecular_function:oxidoreductase activity)		COG1028(S:Function unknown)	XP_025086573.1(17-beta-hydroxysteroid dehydrogenase 14-like [Pomacea canaliculata])	sp|Q9BPX1|DHB14_HUMAN(17-beta-hydroxysteroid dehydrogenase 14 OS=Homo sapiens OX=9606 GN=HSD17B14 PE=1 SV=1)	PF13561.7(adh_short_C2:Enoyl-(Acyl carrier protein) reductase); PF00106.26(adh_short:short chain dehydrogenase); PF08659.11(KR:KR domain); PF08643.11(DUF1776:Fungal family of unknown function (DUF1776))	0.2175	25.5725	17.32	6.6775	9.5
Contig00446.g5	GO:0035556(biological_process:intracellular signal transduction)			XP_022287784.1(uncharacterized protein LOC111100329 isoform X3 [Crassostrea virginica])	None	PF12796.8(Ank_2:Ankyrin repeats (3 copies)); PF07525.17(SOCS_box:SOCS box)	1.155	0.8775	1.3175	5.8525	2.3825
Contig00449.g1	GO:0005044(molecular_function:scavenger receptor activity); GO:0016020(cellular_component:membrane)	map04970(Salivary secretion)	COG0419(S:Function unknown); COG5640(S:Function unknown); ENOG410XQVR(S:Function unknown)	XP_023933281.1(deleted in malignant brain tumors 1 protein-like isoform X4 [Lingula anatina])	sp|Q9UGM3|DMBT1_HUMAN(Deleted in malignant brain tumors 1 protein OS=Homo sapiens OX=9606 GN=DMBT1 PE=1 SV=2)	PF00530.19(SRCR:Scavenger receptor cysteine-rich domain); PF15494.7(SRCR_2:Scavenger receptor cysteine-rich domain)	0.14	1.725	16.67	40.115	56.7325
Contig00451.g1				XP_033730092.1(uncharacterized protein LOC117319381, partial [Pecten maximus])	None		0.5875	0.235	0.0875	0.45	0.375
Contig00452.g2	None	None	None	None	None	None	0	0.195	0	0.1725	0
Contig00452.g3	None	None	None	None	None	None	0	0.07	0	0	0
Contig00452.g6	None	None	None	None	None	None	3.4325	2.355	2.855	3.485	3.245
Contig00452.g7	GO:0016021(cellular_component:integral component of membrane)			OPL32759.1(low titin quality protein, partial [Mytilus galloprovincialis])	None	PF13927.7(Ig_3:Immunoglobulin domain); PF13895.7(Ig_2:Immunoglobulin domain); PF00047.26(ig:Immunoglobulin domain)	0.0175	0.2325	0.04	0.1775	0.03
Contig00454.g2	None			None	None	PF01091.19(PTN_MK_C:PTN/MK heparin-binding protein family, C-terminal domain)	12.8725	148.083	44.8325	153.143	9.155
Contig00459.g1	None			None	None	PF09815.10(XK-related:XK-related protein)	0.04	0	0	0	0
Contig00459.g2	None	None	None	None	None	None	0	0	0	0	0
Contig00460.g1			COG5048(S:Function unknown); ENOG410YA2Y(S:Function unknown)	XP_033726137.1(piggyBac transposable element-derived protein 4-like [Pecten maximus])	sp|Q96DM1|PGBD4_HUMAN(PiggyBac transposable element-derived protein 4 OS=Homo sapiens OX=9606 GN=PGBD4 PE=2 SV=3)	PF13843.7(DDE_Tnp_1_7:Transposase IS4)	0.1025	0.14	0.07	0.2075	0.05
Contig00460.g2				XP_033747791.1(piggyBac transposable element-derived protein 4-like [Pecten maximus])	None		0.7025	0	0	0.2325	0.6075
Contig00460.g4			COG4886(S:Function unknown); ENOG410YEVU(S:Function unknown)	XP_033751324.1(hemicentin-1-like isoform X8 [Pecten maximus])	sp|Q6WRI0|IGS10_HUMAN(Immunoglobulin superfamily member 10 OS=Homo sapiens OX=9606 GN=IGSF10 PE=1 SV=1)	PF13927.7(Ig_3:Immunoglobulin domain); PF07679.17(I-set:Immunoglobulin I-set domain); PF00047.26(ig:Immunoglobulin domain); PF13895.7(Ig_2:Immunoglobulin domain); PF07686.18(V-set:Immunoglobulin V-set domain); PF18452.2(Ig_6:Immunoglobulin domain)	0	0	0.0225	0.0175	1.72
Contig00465.g1	GO:0046872(molecular_function:metal ion binding)			XP_013388573.1(uncharacterized protein LOC106157457 [Lingula anatina])	None		0.045	0.04	0	0	0.0375
Contig00476.g3	None			None	None	PF00965.18(TIMP:Tissue inhibitor of metalloproteinase)	0	0.31	0	0	1.4
Contig00483.g1	None			None	None	PF07686.18(V-set:Immunoglobulin V-set domain); PF00047.26(ig:Immunoglobulin domain)	0	0	0	0	0
Contig00483.g2				OPL21637.1(hypothetical protein AM593_09789, partial [Mytilus galloprovincialis])	None	PF13927.7(Ig_3:Immunoglobulin domain); PF13895.7(Ig_2:Immunoglobulin domain)	0	0.0975	0	0	0.285
Contig00504.g11			COG0507(S:Function unknown); ENOG411224A(S:Function unknown)	XP_034307886.1(uncharacterized protein LOC117683137 [Crassostrea gigas])	None		0	0	0	0	0
Contig00504.g2			ENOG4112A9I(S:Function unknown)	XP_022312591.1(uncharacterized protein LOC111117713 [Crassostrea virginica])	None		0.37	0.2575	0	0.2375	0.365
Contig00504.g3	GO:0016021(cellular_component:integral component of membrane); GO:0005524(molecular_function:ATP binding)			OPL21858.1(hypothetical protein AM593_00110, partial [Mytilus galloprovincialis])	None	PF12796.8(Ank_2:Ankyrin repeats (3 copies)); PF13606.7(Ank_3:Ankyrin repeat); PF13637.7(Ank_4:Ankyrin repeats (many copies)); PF13857.7(Ank_5:Ankyrin repeats (many copies)); PF00023.31(Ank:Ankyrin repeat); PF02562.17(PhoH:PhoH-like protein)	0	0.105	0.115	0.215	0.16
Contig00504.g4			ENOG410Y1QH(S:Function unknown)	XP_015752841.1(PREDICTED: uncharacterized protein LOC107332618 [Acropora digitifera])	None		0.5025	0	0	0	0
Contig00506.g4				XP_033731461.1(uncharacterized protein LOC117321098 [Pecten maximus])	sp|Q59RQ0|PIF1_CANAL(ATP-dependent DNA helicase PIF1 OS=Candida albicans (strain SC5314 / ATCC MYA-2876) OX=237561 GN=PIF1 PE=3 SV=2)	PF05970.15(PIF1:PIF1-like helicase)	0	0	0	0	0
Contig00514.g10	GO:0016021(cellular_component:integral component of membrane); GO:0007165(biological_process:signal transduction)	map05140(Leishmaniasis); map05142(Chagas disease (American trypanosomiasis)); map05144(Malaria); map05145(Toxoplasmosis); map05146(Amoebiasis); map05161(Hepatitis B); map05164(Influenza A); map05162(Measles); map04217(Necroptosis); map05135(Yersinia infection); map05134(Legionellosis); map04620(Toll-like receptor signaling pathway); map04621(NOD-like receptor signaling pathway); map05131(Shigello…	COG4886(S:Function unknown)	XP_019923178.2(toll-like receptor 4 [Crassostrea gigas])	sp|Q704V6|TLR6_BOVIN(Toll-like receptor 6 OS=Bos taurus OX=9913 GN=TLR6 PE=2 SV=1)	PF01582.21(TIR:TIR domain); PF13676.7(TIR_2:TIR domain)	0	0	0	0	0.0325
Contig00514.g2	GO:0016021(cellular_component:integral component of membrane); GO:0007165(biological_process:signal transduction)			OWF48167.1(Trophoblast glycoprotein [Mizuhopecten yessoensis])	None		0	0.0375	0.295	0.2725	0.3375
Contig00514.g7	GO:0016021(cellular_component:integral component of membrane); GO:0007165(biological_process:signal transduction)			OWF48167.1(Trophoblast glycoprotein [Mizuhopecten yessoensis])	None		0	0.045	0.045	0.03	0.025
Contig00514.g9	GO:0017128(molecular_function:phospholipid scramblase activity); GO:0015074(biological_process:DNA integration); GO:0003676(molecular_function:nucleic acid binding); GO:0006353(biological_process:DNA-templated transcription, termination)		ENOG410YJD2(S:Function unknown)	XP_022798021.1(uncharacterized protein LOC111336231 [Stylophora pistillata])	None		0	0	0	0	0
Contig00516.g1	GO:0045261(cellular_component:proton-transporting ATP synthase complex, catalytic core F(1)); GO:0006313(biological_process:transposition, DNA-mediated); GO:0006355(biological_process:regulation of transcription, DNA-templated); GO:0005634(cellular_component:nucleus); GO:0046933(molecular_function:proton-transporting ATP synthase activity, rotational mechanism); GO:0015074(biological_process:DNA …		ENOG41129RV(S:Function unknown); ENOG4111KH4(S:Function unknown)	CDQ70758.1(unnamed protein product [Oncorhynchus mykiss])	sp|P35072|TCB1_CAEBR(Transposable element Tcb1 transposase OS=Caenorhabditis briggsae OX=6238 PE=3 SV=1)	PF13358.7(DDE_3:DDE superfamily endonuclease)	0.2475	0	0.02	0.05	0.165
Contig00516.g2	GO:0046872(molecular_function:metal ion binding); GO:0004842(molecular_function:ubiquitin-protein transferase activity); GO:0008270(molecular_function:zinc ion binding)		ENOG410XP18(S:Function unknown)	OPL21658.1(hypothetical protein AM593_00586, partial [Mytilus galloprovincialis])	sp|Q5ZIJ9|MIB2_CHICK(E3 ubiquitin-protein ligase MIB2 OS=Gallus gallus OX=9031 GN=MIB2 PE=2 SV=1)	PF06701.14(MIB_HERC2:Mib_herc2); PF00569.18(ZZ:Zinc finger, ZZ type)	0	0	0	0.165	0.2175
Contig00527.g1	GO:0008270(molecular_function:zinc ion binding)		ENOG4111G04(S:Function unknown); ENOG410XQJ4(S:Function unknown); ENOG410Z9MF(S:Function unknown)	OPL32924.1(hypothetical protein AM593_09675, partial [Mytilus galloprovincialis])	None	PF00643.25(zf-B_box:B-box zinc finger)	0.065	0	0.095	1.5575	2.0675
Contig00528.g2	None	None	None	None	None	None	0	0	0	0	0
Contig00528.g3				OWF47311.1(hypothetical protein KP79_PYT23454 [Mizuhopecten yessoensis])	None		1.505	0.365	0.145	0.18	0
Contig00528.g4				OWF49497.1(hypothetical protein KP79_PYT17520 [Mizuhopecten yessoensis])	None		0	0	0	0	0
Contig00528.g5	GO:0003677(molecular_function:DNA binding)		ENOG41129RV(S:Function unknown); ENOG4111KH4(S:Function unknown)	XP_015759429.1(PREDICTED: uncharacterized protein LOC107338710 [Acropora digitifera])	sp|P03934|TC1A_CAEEL(Transposable element Tc1 transposase OS=Caenorhabditis elegans OX=6239 GN=tc1a PE=3 SV=1)	PF13358.7(DDE_3:DDE superfamily endonuclease)	0	0.13	0.07	0.035	0
Contig00529.g2	None	None	None	None	None	None	0	0	0	0	0
Contig00536.g3	GO:0046872(molecular_function:metal ion binding)		ENOG410YFBH(S:Function unknown)	XP_034329758.1(uncharacterized protein LOC117690261 [Crassostrea gigas])	None		100.6	36.175	12.1975	40.585	21.4475
Contig00537.g1	GO:0004386(molecular_function:helicase activity)		COG0507(S:Function unknown)	XP_022292559.1(uncharacterized protein LOC111103517 isoform X3 [Crassostrea virginica])	sp|Q1HG60|PIF1_RAT(ATP-dependent DNA helicase PIF1 OS=Rattus norvegicus OX=10116 GN=Pif1 PE=2 SV=1)		0	0	0	0	0
Contig00537.g2	None	None	None	None	None	None	3.4475	0.025	0.19	2.11	1.0275
Contig00537.g3			ENOG410Z6RE(S:Function unknown)	XP_033752795.1(uncharacterized protein LOC117336398 [Pecten maximus])	None		0.245	0.1025	0.3725	0.855	0.37
Contig00540.g1			ENOG4111IWV(S:Function unknown)	XP_022295565.1(uncharacterized protein LOC111105514 [Crassostrea virginica])	None	PF13359.7(DDE_Tnp_4:DDE superfamily endonuclease)	0	0	0	0	0
Contig00540.g2				XP_022316701.1(uncharacterized protein LOC111120270 [Crassostrea virginica])	None		0	0.09	0.07	0.205	0
Contig00540.g5				XP_030855222.1(uncharacterized protein LOC115929656 [Strongylocentrotus purpuratus])	None		0.3825	0.06	0.0425	0.245	0.135
Contig00540.g6	None	None	None	None	None	None	0	0	0	0	0
Contig00553.g2	None			None	None	PF12796.8(Ank_2:Ankyrin repeats (3 copies)); PF13606.7(Ank_3:Ankyrin repeat); PF00023.31(Ank:Ankyrin repeat); PF13637.7(Ank_4:Ankyrin repeats (many copies)); PF13857.7(Ank_5:Ankyrin repeats (many copies))	0	0	0	0.4975	0
Contig00553.g3	None			None	None	PF13637.7(Ank_4:Ankyrin repeats (many copies)); PF12796.8(Ank_2:Ankyrin repeats (3 copies)); PF13857.7(Ank_5:Ankyrin repeats (many copies)); PF13606.7(Ank_3:Ankyrin repeat); PF00023.31(Ank:Ankyrin repeat)	0	0	0.165	0.62	1.295
Contig00570.g2				XP_033749216.1(uncharacterized protein LOC117333908 [Pecten maximus])	None		0	0	0	0.1	0
Contig00570.g4	GO:0016021(cellular_component:integral component of membrane)			OPL32844.1(hypothetical protein AM593_06187, partial [Mytilus galloprovincialis])	None		0	0	0	0.4025	0.0525
Contig00576.g1				OPL33935.1(hypothetical protein AM593_09567, partial [Mytilus galloprovincialis])	None		0.485	2.96	1.725	5.545	3.9025
Contig00576.g10				OPL33935.1(hypothetical protein AM593_09567, partial [Mytilus galloprovincialis])	None		62.535	47.2525	12.82	61.1575	31.7175
Contig00576.g2		map05166(Human T-cell leukemia virus 1 infection); map04214(Apoptosis - fly); map05145(Toxoplasmosis); map05200(Pathways in cancer); map04510(Focal adhesion); map04217(Necroptosis); map04621(NOD-like receptor signaling pathway); map01524(Platinum drug resistance); map04120(Ubiquitin mediated proteolysis); map04210(Apoptosis); map04064(NF-kappa B signaling pathway); map04215(Apoptosis - multiple s…	ENOG410YPNM(S:Function unknown)	OPL33012.1(baculoviral 2 iap repeat-containing protein, partial [Mytilus galloprovincialis])	sp|P41437|IAP3_NPVOP(E3 ubiquitin-protein ligase IAP-3 OS=Orgyia pseudotsugata multicapsid polyhedrosis virus OX=262177 GN=IAP3 PE=3 SV=1)	PF00653.22(BIR:Inhibitor of Apoptosis domain)	0.06	0	0.0725	1.1	0.3175
Contig00576.g3	None	None	None	None	None	None	0.55	0.0275	0.1175	0.7	2.04
Contig00576.g4				OPL33935.1(hypothetical protein AM593_09567, partial [Mytilus galloprovincialis])	None		0	0.1875	0	0	0
Contig00576.g5				OPL33935.1(hypothetical protein AM593_09567, partial [Mytilus galloprovincialis])	None		0.135	0	0	0.755	0.6175
Contig00576.g7			ENOG410XRA9(O:Posttranslational modification, protein turnover, chaperones); ENOG410YQ3H(S:Function unknown); ENOG410Z498(S:Function unknown); ENOG410ZP72(S:Function unknown); ENOG410XQCA(S:Function unknown); COG1132(S:Function unknown)	XP_034335581.1(uncharacterized protein LOC117692252 [Crassostrea gigas])	None	PF02992.15(Transposase_21:Transposase family tnp2); PF06869.13(DUF1258:Protein of unknown function (DUF1258))	0.105	0	0	0.2675	0
Contig00576.g9				XP_034301305.1(uncharacterized protein LOC105347498 isoform X2 [Crassostrea gigas])	None		16.285	11.2725	3.2425	11.6075	7.925
Contig00591.g3	None			None	None	PF13637.7(Ank_4:Ankyrin repeats (many copies)); PF12796.8(Ank_2:Ankyrin repeats (3 copies)); PF13857.7(Ank_5:Ankyrin repeats (many copies)); PF00023.31(Ank:Ankyrin repeat); PF13606.7(Ank_3:Ankyrin repeat)	0.035	0.0325	0	0.05	0.12
Contig00591.g5	None	None	None	None	None	None	0	0	0	0.125	0.4575
Contig00591.g6				OPL21858.1(hypothetical protein AM593_00110, partial [Mytilus galloprovincialis])	None	PF12796.8(Ank_2:Ankyrin repeats (3 copies)); PF13637.7(Ank_4:Ankyrin repeats (many copies)); PF13857.7(Ank_5:Ankyrin repeats (many copies)); PF00023.31(Ank:Ankyrin repeat); PF13606.7(Ank_3:Ankyrin repeat)	0.9825	0.84	0.135	1.21	0.54
Contig00591.g8	GO:0006310(biological_process:DNA recombination); GO:0015074(biological_process:DNA integration); GO:0016021(cellular_component:integral component of membrane); GO:0003677(molecular_function:DNA binding)			XP_032228635.1(uncharacterized protein LOC116612128 [Nematostella vectensis])	None		0	0	0	0	0.025
Contig00594.g1	GO:0016021(cellular_component:integral component of membrane)			OPL33827.1(hypothetical protein AM593_05880, partial [Mytilus galloprovincialis])	None	PF07686.18(V-set:Immunoglobulin V-set domain); PF13927.7(Ig_3:Immunoglobulin domain)	0.025	0.075	0	0.09	0.0475
Contig00614.g2	GO:0003676(molecular_function:nucleic acid binding)		ENOG410YDG3(S:Function unknown); ENOG410YQJ1(S:Function unknown)	PIK42009.1(hypothetical protein BSL78_21131 [Apostichopus japonicus])	None		1.715	0.1875	0	0.1175	0.0325
Contig00614.g3	GO:0016021(cellular_component:integral component of membrane)		ENOG410Y0ZA(S:Function unknown)	OPL33421.1(hypothetical protein AM593_01980, partial [Mytilus galloprovincialis])	sp|Q8N6K7|SAMD3_HUMAN(Sterile alpha motif domain-containing protein 3 OS=Homo sapiens OX=9606 GN=SAMD3 PE=1 SV=2)		1.55	0.5375	0.1025	0.6325	0.2925
Contig00625.g1				XP_034319427.1(uncharacterized protein LOC117687268 [Crassostrea gigas])	None		0	0	0	0	0
Contig00640.g1				OWF53003.1(Neurofilament heavy polypeptide [Mizuhopecten yessoensis])	None		0.14	0.23	0	0	0.1175
Contig00640.g10			ENOG4111TSV(S:Function unknown)	XP_033758946.1(protein ALP1-like [Pecten maximus])	None	PF13359.7(DDE_Tnp_4:DDE superfamily endonuclease)	0	0	0	0	0
Contig00640.g11	GO:0005096(molecular_function:GTPase activator activity); GO:0046580(biological_process:negative regulation of Ras protein signal transduction); GO:0007165(biological_process:signal transduction)			XP_033754685.1(protein ALP1-like [Pecten maximus])	None		0	0	0	0	0
Contig00640.g6				XP_034328745.1(uncharacterized protein LOC117690037 [Crassostrea gigas])	None		0.075	0	0	0	0
Contig00640.g7	GO:0004190(molecular_function:aspartic-type endopeptidase activity); GO:0008270(molecular_function:zinc ion binding); GO:0003676(molecular_function:nucleic acid binding)			XP_034300601.1(uncharacterized protein LOC117681222 [Crassostrea gigas])	None	PF03732.18(Retrotrans_gag:Retrotransposon gag protein)	11.3925	0.6875	0.1225	0.11	0.39
Contig00645.g2				XP_034334824.1(lysine-specific demethylase 7 homolog [Crassostrea gigas])	None		0	0	0	0	0
Contig00660.g3			ENOG4110KQE(S:Function unknown)	XP_022309857.1(uncharacterized protein LOC111115422 isoform X1 [Crassostrea virginica])	None		0.09	0	0	0	0
Contig00661.g10	GO:0006310(biological_process:DNA recombination); GO:0015074(biological_process:DNA integration); GO:0003677(molecular_function:DNA binding)			OWF48352.1(Reticulocyte-binding protein 2-like a [Mizuhopecten yessoensis])	None		0	0	0	0.015	0
Contig00666.g1	GO:0016021(cellular_component:integral component of membrane)			OPL33539.1(hypothetical protein AM593_05974, partial [Mytilus galloprovincialis])	None		3.7525	2.4175	0.145	3.3225	1.26
Contig00670.g2			ENOG410YA3T(S:Function unknown)	XP_034313705.1(uncharacterized protein LOC117684689 [Crassostrea gigas])	None		0.33	0.955	0.0675	0.3875	0.055
Contig00670.g5				XP_034309203.1(uncharacterized protein LOC105345535 [Crassostrea gigas])	None		0.075	0.085	0.0275	0.3875	0.0925
Contig00670.g6				XP_033730959.1(uncharacterized protein LOC117320477 [Pecten maximus])	None		0.355	0.075	0.035	0.735	0.4575
Contig00670.g7			ENOG410Z2HG(S:Function unknown); ENOG4111NX8(S:Function unknown)	XP_021342872.1(uncharacterized protein LOC110443160 isoform X1 [Mizuhopecten yessoensis])	None		0.235	0.19	0	0.1525	0
Contig00677.g1	None	None	None	None	None	None	0	0	0	0	0.785
Contig00679.g1	GO:0034587(biological_process:piRNA metabolic process); GO:0003755(molecular_function:peptidyl-prolyl cis-trans isomerase activity)		COG0545(S:Function unknown)	XP_033747480.1(inactive peptidyl-prolyl cis-trans isomerase FKBP6-like [Pecten maximus])	sp|F6PHZ6|FKBP6_HORSE(Inactive peptidyl-prolyl cis-trans isomerase FKBP6 OS=Equus caballus OX=9796 GN=FKBP6 PE=1 SV=2)		28.865	13.1575	3.485	14.245	9.55
Contig00679.g2	GO:0034587(biological_process:piRNA metabolic process); GO:0003755(molecular_function:peptidyl-prolyl cis-trans isomerase activity)			XP_021353947.1(inactive peptidyl-prolyl cis-trans isomerase FKBP6-like [Mizuhopecten yessoensis])	None		13.3825	3.38	1.3275	5.615	3.1
Contig00679.g3				XP_034323218.1(uncharacterized protein LOC109619690 [Crassostrea gigas])	None		0	0	0	0	0
Contig00679.g5				XP_033762712.1(protein TANC2-like [Pecten maximus])	None	PF12796.8(Ank_2:Ankyrin repeats (3 copies)); PF13606.7(Ank_3:Ankyrin repeat); PF13637.7(Ank_4:Ankyrin repeats (many copies)); PF13857.7(Ank_5:Ankyrin repeats (many copies))	0	0	0	0	0.0225
Contig00679.g6	None	None	None	None	None	None	0.3975	1.2275	13.3425	30.28	18.76
Contig00682.g1				OPL33430.1(hypothetical protein AM593_04161, partial [Mytilus galloprovincialis])	None		0	0	0	0.0725	0.3125
Contig00682.g2	None	None	None	None	None	None	0	0	0	0	0
Contig00682.g3				OPL33430.1(hypothetical protein AM593_04161, partial [Mytilus galloprovincialis])	None		0	0	0	0.075	0.26
Contig00682.g7				XP_022312019.1(uncharacterized protein LOC111117241 [Crassostrea virginica])	None		0.895	0.77	0.275	2.68	1.195
Contig00685.g1	GO:0015074(biological_process:DNA integration); GO:0003676(molecular_function:nucleic acid binding)		ENOG410ZJSU(S:Function unknown); ENOG4111MZ8(S:Function unknown); ENOG410ZJFY(S:Function unknown)	XP_021347744.1(uncharacterized protein LOC110446769 [Mizuhopecten yessoensis])	None	PF00665.27(rve:Integrase core domain)	0	0.03	0	0.12	0.165
Contig00685.g2				KXJ10280.1(hypothetical protein AC249_AIPGENE17520 [Exaiptasia pallida])	None		0	0	0	0	0
Contig00685.g8			ENOG410ZMSJ(S:Function unknown); ENOG410ZSVZ(S:Function unknown)	XP_033731526.1(uncharacterized protein LOC117321169 [Pecten maximus])	None		0	0	0	0	0
Contig00686.g4			ENOG410YKFH(S:Function unknown)	XP_014767782.1(PREDICTED: inner centromere protein A-like isoform X4 [Octopus bimaculoides])	sp|Q15742|NAB2_HUMAN(NGFI-A-binding protein 2 OS=Homo sapiens OX=9606 GN=NAB2 PE=1 SV=1)	PF04904.14(NCD1:NAB conserved region 1 (NCD1)); PF00619.22(CARD:Caspase recruitment domain)	0.1575	0.5725	0.415	2.1775	1.1725
Contig00696.g1				XP_033729737.1(uncharacterized protein LOC117318912 [Pecten maximus])	None		0.0475	0	0	0.3325	0
Contig00696.g11	None	None	None	None	None	None	0.71	0.0925	0.3925	2.21	1.105
Contig00696.g2				XP_033756287.1(uncharacterized protein LOC117339033 [Pecten maximus])	None	PF14529.7(Exo_endo_phos_2:Endonuclease-reverse transcriptase)	0.07	0.05	0	0.295	0.05
Contig00696.g3				XP_011456860.2(uncharacterized protein LOC105348944 [Crassostrea gigas])	None		0	0	0.0425	0	0
Contig00696.g8				XP_022287350.1(uncharacterized protein LOC111100052 [Crassostrea virginica])	None		0.4225	0.4875	0.1475	1.0525	0.1175
Contig00696.g9				XP_033732088.1(uncharacterized protein LOC117321686 [Pecten maximus])	None	PF05380.14(Peptidase_A17:Pao retrotransposon peptidase)	0.5425	0.2475	0.2025	0.6925	0.2875
Contig00704.g1	GO:0005829(cellular_component:cytosol); GO:0016620(molecular_function:oxidoreductase activity, acting on the aldehyde or oxo group of donors, NAD or NADP as acceptor); GO:0005739(cellular_component:mitochondrion)	map00310(Lysine degradation); map00561(Glycerolipid metabolism); map00260(Glycine, serine and threonine metabolism); map00340(Histidine metabolism); map00330(Arginine and proline metabolism); map00053(Ascorbate and aldarate metabolism); map00380(Tryptophan metabolism); map00010(Glycolysis / Gluconeogenesis); map00620(Pyruvate metabolism); map00071(Fatty acid degradation); map00280(Valine, leucine…	COG1012(S:Function unknown)	XP_033870386.1(alpha-aminoadipic semialdehyde dehydrogenase-like [Acipenser ruthenus])	sp|Q2KJC9|AL7A1_BOVIN(Alpha-aminoadipic semialdehyde dehydrogenase OS=Bos taurus OX=9913 GN=ALDH7A1 PE=2 SV=4)	PF00171.23(Aldedh:Aldehyde dehydrogenase family)	8.3075	12.675	23.1525	29.955	26.26
Contig00704.g2	GO:0006893(biological_process:Golgi to plasma membrane transport); GO:0042461(biological_process:photoreceptor cell development); GO:0000145(cellular_component:exocyst); GO:0060271(biological_process:cilium assembly); GO:0007368(biological_process:determination of left/right symmetry); GO:0006887(biological_process:exocytosis); GO:0001822(biological_process:kidney development); GO:0005623(cellula…	map05132(Salmonella infection)	ENOG410XSQQ(U:Intracellular trafficking, secretion, and vesicular transport)	XP_022300837.1(mucin-5AC-like [Crassostrea virginica])	sp|Q3TPX4|EXOC5_MOUSE(Exocyst complex component 5 OS=Mus musculus OX=10090 GN=Exoc5 PE=1 SV=2)	PF07393.12(Sec10:Exocyst complex component Sec10); PF13472.7(Lipase_GDSL_2:GDSL-like Lipase/Acylhydrolase family)	5.585	1.2	0.6475	1.65	1.595
Contig00707.g1				XP_022309083.1(uncharacterized protein LOC111114860 [Crassostrea virginica])	None		0	0.03	0.0125	0	0.07
Contig00714.g1		map00140(Steroid hormone biosynthesis)	ENOG4111H56(U:Intracellular trafficking, secretion, and vesicular transport)	XP_011449122.2(sulfotransferase 1E1 [Crassostrea gigas])	sp|O75897|ST1C4_HUMAN(Sulfotransferase 1C4 OS=Homo sapiens OX=9606 GN=SULT1C4 PE=1 SV=2)	PF00685.28(Sulfotransfer_1:Sulfotransferase domain)	0	0	0	0	0
Contig00714.g2	None			None	None	PF00092.29(VWA:von Willebrand factor type A domain)	0	0	0	0	0
Contig00714.g3			ENOG410Z9NG(S:Function unknown)	CBX41706.1(putative C1q domain containing protein MgC1q57 [Mytilus galloprovincialis])	sp|Q86Z23|C1QL4_HUMAN(Complement C1q-like protein 4 OS=Homo sapiens OX=9606 GN=C1QL4 PE=1 SV=1)	PF00386.22(C1q:C1q domain)	0	0	0	0	0
Contig00714.g5	GO:0008146(molecular_function:sulfotransferase activity)		ENOG4111H56(S:Function unknown)	XP_021353329.1(sulfotransferase family cytosolic 1B member 1-like [Mizuhopecten yessoensis])	sp|Q3T0Y3|ST1B1_BOVIN(Sulfotransferase family cytosolic 1B member 1 OS=Bos taurus OX=9913 GN=SULT1B1 PE=2 SV=1)	PF00685.28(Sulfotransfer_1:Sulfotransferase domain); PF13469.7(Sulfotransfer_3:Sulfotransferase family)	0	3.38	3.4275	1.8475	8.5775
Contig00714.g6	GO:0050660(molecular_function:flavin adenine dinucleotide binding); GO:0016614(molecular_function:oxidoreductase activity, acting on CH-OH group of donors)		COG2303(E:Amino acid transport and metabolism)	OPL21634.1(hypothetical protein AM593_07613, partial [Mytilus galloprovincialis])	sp|P18172|DHGL_DROPS(Glucose dehydrogenase [FAD, quinone] OS=Drosophila pseudoobscura pseudoobscura OX=46245 GN=Gld PE=3 SV=4)	PF00732.20(GMC_oxred_N:GMC oxidoreductase)	0	0	0	0	0
Contig00720.g2	GO:0015074(biological_process:DNA integration); GO:0003676(molecular_function:nucleic acid binding)		ENOG410ZJFY(S:Function unknown); ENOG4111MZ8(S:Function unknown); ENOG41100TK(S:Function unknown); ENOG410ZJSU(S:Function unknown); ENOG410ZHUB(S:Function unknown)	XP_022342022.1(uncharacterized protein LOC111135876 [Crassostrea virginica])	None	PF00665.27(rve:Integrase core domain)	9.275	2.4575	2.04	2.4475	2.225
Contig00720.g3			COG2940(S:Function unknown); ENOG410YJN5(S:Function unknown); ENOG410ZNVY(S:Function unknown)	XP_020480381.1(G2/M phase-specific E3 ubiquitin-protein ligase-like [Monopterus albus])	sp|Q5F4A1|G2E3_CHICK(G2/M phase-specific E3 ubiquitin-protein ligase OS=Gallus gallus OX=9031 GN=G2E3 PE=2 SV=1)	PF00632.26(HECT:HECT-domain (ubiquitin-transferase))	0.35	0.035	0.0625	0	0
Contig00720.g5			ENOG410XT0R(S:Function unknown); ENOG410ZST2(S:Function unknown); ENOG410YXT3(S:Function unknown); ENOG4112AST(S:Function unknown); COG5034(B:Chromatin structure and dynamics)	XP_030266525.1(uncharacterized protein LOC115577775 isoform X1 [Sparus aurata])	None	PF09588.11(YqaJ:YqaJ-like viral recombinase domain)	1.3275	0.3575	0.28	0.065	0
Contig00721.g1	GO:0016021(cellular_component:integral component of membrane)			OPL21321.1(hypothetical protein AM593_08362, partial [Mytilus galloprovincialis])	None		0.62	0	0	1.245	0.43
Contig00728.g1			ENOG411206Y(S:Function unknown)	OPL18247.1(hypothetical protein AM593_05445, partial [Mytilus galloprovincialis])	None	PF13359.7(DDE_Tnp_4:DDE superfamily endonuclease)	0	0	0	0.0625	0
Contig00728.g2				XP_022310982.1(nuclear apoptosis-inducing factor 1-like [Crassostrea virginica])	None		0	0	0	0	0
Contig00728.g3			COG5048(S:Function unknown); ENOG410ZDPG(S:Function unknown); ENOG410XVJ3(S:Function unknown); ENOG410YA2Y(S:Function unknown); ENOG4110JK7(S:Function unknown)	XP_033726137.1(piggyBac transposable element-derived protein 4-like [Pecten maximus])	sp|Q96DM1|PGBD4_HUMAN(PiggyBac transposable element-derived protein 4 OS=Homo sapiens OX=9606 GN=PGBD4 PE=2 SV=3)	PF13843.7(DDE_Tnp_1_7:Transposase IS4)	0.1975	0.1125	0	0.2425	0.7725
Contig00728.g6	GO:0003735(molecular_function:structural constituent of ribosome); GO:0022627(cellular_component:cytosolic small ribosomal subunit); GO:0003700(molecular_function:transcription factor activity, sequence-specific DNA binding); GO:0000028(biological_process:ribosomal small subunit assembly); GO:0015074(biological_process:DNA integration); GO:0008270(molecular_function:zinc ion binding); GO:0003676(…	map05140(Leishmaniasis); map04640(Hematopoietic cell lineage); map05150(Staphylococcus aureus infection); map04810(Regulation of actin cytoskeleton); map05146(Amoebiasis); map05152(Tuberculosis); map04015(Rap1 signaling pathway); map04514(Cell adhesion molecules (CAMs)); map05134(Legionellosis); map05202(Transcriptional misregulation in cancer); map05133(Pertussis); map04670(Leukocyte transendoth…	COG2801(L:Replication, recombination and repair)	XP_034309476.1(uncharacterized protein K02A2.6-like [Crassostrea gigas])	sp|P10394|POL4_DROME(Retrovirus-related Pol polyprotein from transposon 412 OS=Drosophila melanogaster OX=7227 GN=POL PE=4 SV=1)	PF17921.2(Integrase_H2C2:Integrase zinc binding domain); PF17917.2(RT_RNaseH:RNase H-like domain found in reverse transcriptase); PF00665.27(rve:Integrase core domain); PF00098.24(zf-CCHC:Zinc knuckle); PF17919.2(RT_RNaseH_2:RNase H-like domain found in reverse transcriptase); PF09337.11(zf-H2C2:H2C2 zinc finger)	0.025	0.1625	0.0725	0	0
Contig00739.g1				OPL21579.1(hypothetical protein AM593_03697, partial [Mytilus galloprovincialis])	None	PF00386.22(C1q:C1q domain)	0.19	1.0925	2.8125	4.0375	3.5675
Contig00739.g4				OPL21579.1(hypothetical protein AM593_03697, partial [Mytilus galloprovincialis])	None	PF00386.22(C1q:C1q domain)	0	0.16	0.3375	2.27	2.86
Contig00744.g1	GO:0015074(biological_process:DNA integration); GO:0003676(molecular_function:nucleic acid binding)		ENOG410ZYAK(S:Function unknown); ENOG411212N(S:Function unknown); COG2801(S:Function unknown); ENOG410ZRNG(S:Function unknown)	XP_022290414.1(uncharacterized protein K02A2.6-like [Crassostrea virginica])	None		0	0	0	0	0
Contig00744.g2				XP_021367226.1(uncharacterized protein LOC110459341 [Mizuhopecten yessoensis])	None	PF00643.25(zf-B_box:B-box zinc finger); PF01436.22(NHL:NHL repeat)	0	0.09	0.0625	0.195	0.215
Contig00744.g3		map05206(MicroRNAs in cancer); map04361(Axon regeneration)		XP_021379489.1(E3 ubiquitin-protein ligase TRIM71-like [Mizuhopecten yessoensis])	None	PF01436.22(NHL:NHL repeat)	0.045	0	0.42	0.57	0.5075
Contig00745.g1	GO:0016021(cellular_component:integral component of membrane); GO:0007165(biological_process:signal transduction)			AGG10809.1(toll-like receptor l [Mytilus galloprovincialis])	None	PF14580.7(LRR_9:Leucine-rich repeat)	0	0	0	0	0.0675
Contig00745.g2	GO:0016021(cellular_component:integral component of membrane); GO:0007165(biological_process:signal transduction)	map05140(Leishmaniasis); map05142(Chagas disease (American trypanosomiasis)); map05144(Malaria); map05145(Toxoplasmosis); map05146(Amoebiasis); map05161(Hepatitis B); map05164(Influenza A); map05162(Measles); map04217(Necroptosis); map05135(Yersinia infection); map05134(Legionellosis); map04620(Toll-like receptor signaling pathway); map04621(NOD-like receptor signaling pathway); map05131(Shigello…	COG4886(S:Function unknown)	AGG10809.1(toll-like receptor l [Mytilus galloprovincialis])	sp|P08953|TOLL_DROME(Protein toll OS=Drosophila melanogaster OX=7227 GN=Tl PE=1 SV=1)	PF01582.21(TIR:TIR domain); PF13855.7(LRR_8:Leucine rich repeat); PF13676.7(TIR_2:TIR domain); PF12799.8(LRR_4:Leucine Rich repeats (2 copies))	0	0	0	0	0.1175
Contig00745.g3			ENOG410ZMSJ(S:Function unknown); ENOG410ZSVZ(S:Function unknown); ENOG410XS5D(S:Function unknown)	XP_022312705.1(uncharacterized protein LOC111117757 [Crassostrea virginica])	None		0	0.02	0	0	0
Contig00745.g4				XP_033728242.1(uncharacterized protein LOC117317533 [Pecten maximus])	None	PF00643.25(zf-B_box:B-box zinc finger); PF01436.22(NHL:NHL repeat)	0.425	0.3675	0.4825	1.21	0.5325
Contig00745.g5	GO:0008270(molecular_function:zinc ion binding)			XP_021367226.1(uncharacterized protein LOC110459341 [Mizuhopecten yessoensis])	None	PF01436.22(NHL:NHL repeat); PF00643.25(zf-B_box:B-box zinc finger)	0.08	0.22	0.7625	2.8275	2.3425
Contig00747.g1	None	None	None	None	None	None	0	3.22	0	1.2725	0.355
Contig00747.g11				OPL21166.1(hypothetical protein AM593_05182, partial [Mytilus galloprovincialis])	None		0.355	1.6725	1.2725	6.7975	9.0875
Contig00747.g8	GO:0003676(molecular_function:nucleic acid binding)		ENOG410YF1G(S:Function unknown); ENOG410XZ0G(S:Function unknown); ENOG410ZV88(S:Function unknown)	OPL20822.1(hypothetical protein AM593_03282, partial [Mytilus galloprovincialis])	None		0.2825	0.2125	0.315	0.33	0.4725
Contig00747.g9				XP_022308030.1(uncharacterized protein LOC111114033 [Crassostrea virginica])	None		1.055	0.4125	0.1175	0.7825	0.7525
Contig00748.g1				XP_034305395.1(uncharacterized protein LOC109619489 [Crassostrea gigas])	None		0.3675	0.0425	0	0.1525	0.2325
Contig00748.g3	GO:0015074(biological_process:DNA integration); GO:0004190(molecular_function:aspartic-type endopeptidase activity); GO:0003676(molecular_function:nucleic acid binding)	map04146(Peroxisome)	COG2801(L:Replication, recombination and repair)	PIK33593.1(Retrovirus-related Pol polyprotein from transposon [Apostichopus japonicus])	sp|P10394|POL4_DROME(Retrovirus-related Pol polyprotein from transposon 412 OS=Drosophila melanogaster OX=7227 GN=POL PE=4 SV=1)	PF17917.2(RT_RNaseH:RNase H-like domain found in reverse transcriptase); PF17919.2(RT_RNaseH_2:RNase H-like domain found in reverse transcriptase); PF17921.2(Integrase_H2C2:Integrase zinc binding domain); PF09337.11(zf-H2C2:H2C2 zinc finger)	0.21	0.12	0.09	0.115	0.105
Contig00748.g4	GO:0015074(biological_process:DNA integration); GO:0005634(cellular_component:nucleus); GO:0003676(molecular_function:nucleic acid binding)		COG2801(L:Replication, recombination and repair)	XP_022311075.1(adenylate cyclase, terminal-differentiation specific-like [Crassostrea virginica])	sp|P10394|POL4_DROME(Retrovirus-related Pol polyprotein from transposon 412 OS=Drosophila melanogaster OX=7227 GN=POL PE=4 SV=1)	PF00385.25(Chromo:Chromo (CHRromatin Organisation MOdifier) domain)	2.315	0.8525	0.13	1.2075	0.4275
Contig00750.g1	GO:0006886(biological_process:intracellular protein transport); GO:0016020(cellular_component:membrane); GO:0017137(molecular_function:Rab GTPase binding)		ENOG410Y1U8(S:Function unknown)	OWF37669.1(Synaptotagmin-like protein 5 [Mizuhopecten yessoensis])	sp|Q80T23|SYTL5_MOUSE(Synaptotagmin-like protein 5 OS=Mus musculus OX=10090 GN=Sytl5 PE=1 SV=1)	PF00168.31(C2:C2 domain); PF02318.17(FYVE_2:FYVE-type zinc finger)	16.98	9.5025	2.26	7.4125	6.025
Contig00750.g2	None	None	None	None	None	None	0.6275	0.565	1.34	8.685	13.905
Contig00750.g3	None			None	None	PF00001.22(7tm_1:7 transmembrane receptor (rhodopsin family))	0	0.0275	0.06	0.3975	0.13
Contig00760.g3				XP_034334823.1(uncharacterized protein LOC117691984 [Crassostrea gigas])	None	PF00130.23(C1_1:Phorbol esters/diacylglycerol binding domain (C1 domain))	14.6225	12.1525	4.62	7.3775	6.665
Contig00760.g4	GO:0016787(molecular_function:hydrolase activity); GO:0016491(molecular_function:oxidoreductase activity)		COG1252(C:Energy production and conversion)	XP_033748227.1(probable NADH dehydrogenase [Pecten maximus])	sp|M1BYJ7|ENDB1_SOLTU(External alternative NAD(P)H-ubiquinone oxidoreductase B1, mitochondrial OS=Solanum tuberosum OX=4113 GN=NDB1 PE=3 SV=1)	PF07992.15(Pyr_redox_2:Pyridine nucleotide-disulphide oxidoreductase); PF00070.28(Pyr_redox:Pyridine nucleotide-disulphide oxidoreductase)	0.4325	1.205	0.355	1.345	1.0375
Contig00760.g5			COG0590(F:Nucleotide transport and metabolism); COG0590(J:Translation, ribosomal structure and biogenesis)	XP_022342037.1(tRNA-specific adenosine deaminase 2-like isoform X2 [Crassostrea virginica])	sp|Q5RIV4|ADAT2_DANRE(tRNA-specific adenosine deaminase 2 OS=Danio rerio OX=7955 GN=adat2 PE=2 SV=2)	PF00383.24(dCMP_cyt_deam_1:Cytidine and deoxycytidylate deaminase zinc-binding region); PF14437.7(MafB19-deam:MafB19-like deaminase); PF18750.2(SNAD4:Secreted Novel AID/APOBEC-like Deaminase 4); PF18771.2(APOBEC3:APOBEC3)	0.58	0.455	0.1525	0.2525	0.56
Contig00760.g6	GO:0003676(molecular_function:nucleic acid binding)		ENOG4111K6F(S:Function unknown)	XP_021373126.1(uncharacterized protein LOC110463104 [Mizuhopecten yessoensis])	None		2.7725	2.9375	0.89	3.16	1.74
Contig00760.g7	None	None	None	None	None	None	0	0.115	0.82	0	0
Contig00760.g8			ENOG410Z4IP(S:Function unknown)	OPL33225.1(hypothetical protein AM593_02258, partial [Mytilus galloprovincialis])	None	PF00619.22(CARD:Caspase recruitment domain); PF16739.6(CARD_2:Caspase recruitment domain); PF01656.24(CbiA:CobQ/CobB/MinD/ParA nucleotide binding domain); PF13604.7(AAA_30:AAA domain)	0.81	5.065	1.08	7.9925	4.3175
Contig00762.g1			ENOG410ZDZQ(S:Function unknown); ENOG410ZJFY(S:Function unknown)	XP_034315726.1(uncharacterized protein LOC117685447 [Crassostrea gigas])	None		0.6325	0	0.1625	0.655	0.1725
Contig00762.g2			COG2940(S:Function unknown); ENOG4110QJ6(S:Function unknown); ENOG410YRGD(S:Function unknown)	XP_034315725.1(uncharacterized protein LOC105333411 [Crassostrea gigas])	None	PF00632.26(HECT:HECT-domain (ubiquitin-transferase))	2.6075	0.4375	0.595	1.1425	0.595
Contig00762.g3	GO:0005576(cellular_component:extracellular region); GO:0030246(molecular_function:carbohydrate binding)		ENOG410XPJ1(S:Function unknown)	OPL33511.1(hypothetical protein AM593_07772, partial [Mytilus galloprovincialis])	sp|P86854|PLCL_MYTGA(Perlucin-like protein OS=Mytilus galloprovincialis OX=29158 PE=1 SV=1)	PF00059.22(Lectin_C:Lectin C-type domain); PF09777.10(OSTMP1:Osteopetrosis-associated transmembrane protein 1 precursor)	0.5825	0.5825	0.5575	2.1	23.78
Contig00763.g1	GO:0008270(molecular_function:zinc ion binding)		ENOG410ZNGY(S:Function unknown); ENOG411271T(S:Function unknown); ENOG4112AST(S:Function unknown); ENOG410XT0R(S:Function unknown); ENOG4111M08(S:Function unknown)	XP_022308155.1(uncharacterized protein LOC111114156 [Crassostrea virginica])	None	PF09588.11(YqaJ:YqaJ-like viral recombinase domain)	0	0	0	0	0
Contig00763.g3	GO:0006886(biological_process:intracellular protein transport); GO:0046872(molecular_function:metal ion binding); GO:0016192(biological_process:vesicle-mediated transport)			XP_034299594.1(uncharacterized protein LOC117680987 [Crassostrea gigas])	None		0	0	0.0875	0.15	0.1475
Contig00763.g5		map04080(Neuroactive ligand-receptor interaction)		OWF47756.1(hypothetical protein KP79_PYT17582 [Mizuhopecten yessoensis])	None		0.295	0.115	0	0.0875	0.04
Contig00763.g6	GO:0004190(molecular_function:aspartic-type endopeptidase activity); GO:0008270(molecular_function:zinc ion binding); GO:0003676(molecular_function:nucleic acid binding)			PIK33467.1(Retrovirus-related Pol polyprotein from transposon [Apostichopus japonicus])	sp|Q09PK2|APRV1_MOUSE(Retroviral-like aspartic protease 1 OS=Mus musculus OX=10090 GN=Asprv1 PE=1 SV=1)	PF13650.7(Asp_protease_2:Aspartyl protease); PF13975.7(gag-asp_proteas:gag-polyprotein putative aspartyl protease); PF09668.11(Asp_protease:Aspartyl protease)	0.0875	0.1075	0.1525	0.17	0.12
Contig00763.g7	GO:0004190(molecular_function:aspartic-type endopeptidase activity); GO:0008270(molecular_function:zinc ion binding); GO:0003676(molecular_function:nucleic acid binding)		ENOG410ZM0E(O:Posttranslational modification, protein turnover, chaperones)	PIK34686.1(hypothetical protein BSL78_28492 [Apostichopus japonicus])	sp|Q09PK2|APRV1_MOUSE(Retroviral-like aspartic protease 1 OS=Mus musculus OX=10090 GN=Asprv1 PE=1 SV=1)	PF13650.7(Asp_protease_2:Aspartyl protease); PF13975.7(gag-asp_proteas:gag-polyprotein putative aspartyl protease); PF09668.11(Asp_protease:Aspartyl protease)	0.7725	1.8925	1.1825	4.3725	1.3075
Contig00763.g8	GO:0004190(molecular_function:aspartic-type endopeptidase activity); GO:0008270(molecular_function:zinc ion binding); GO:0003676(molecular_function:nucleic acid binding)		ENOG410ZM0E(O:Posttranslational modification, protein turnover, chaperones)	PIK38532.1(Retrovirus-related Pol polyprotein from transposon [Apostichopus japonicus])	sp|Q09PK2|APRV1_MOUSE(Retroviral-like aspartic protease 1 OS=Mus musculus OX=10090 GN=Asprv1 PE=1 SV=1)	PF13650.7(Asp_protease_2:Aspartyl protease); PF13975.7(gag-asp_proteas:gag-polyprotein putative aspartyl protease); PF09668.11(Asp_protease:Aspartyl protease)	0	0	0	0	0
Contig00765.g1					sp|Q91FH4|VF350_IIV6(Uncharacterized protein 350L OS=Invertebrate iridescent virus 6 OX=176652 GN=IIV6-350L PE=3 SV=1)		0	0	0	0	0
Contig00766.g1	GO:0016021(cellular_component:integral component of membrane)		ENOG410ZVPE(S:Function unknown); ENOG410XSYR(S:Function unknown)	XP_033748040.1(LOW QUALITY PROTEIN: protein KIAA0100-like [Pecten maximus])	sp|Q14667|K0100_HUMAN(Protein KIAA0100 OS=Homo sapiens OX=9606 GN=KIAA0100 PE=1 SV=3)	PF10351.10(Apt1:Golgi-body localisation protein domain)	3.6125	8.48	1.6125	9.2125	2.6775
Contig00766.g2	GO:0008270(molecular_function:zinc ion binding)	map05206(MicroRNAs in cancer); map04361(Axon regeneration)	ENOG410XSQC(S:Function unknown); ENOG4111G04(S:Function unknown)	OPL33645.1(hypothetical protein AM593_01602, partial [Mytilus galloprovincialis])	None	PF00643.25(zf-B_box:B-box zinc finger)	0	0	0	0	0.18
Contig00768.g1	GO:0016021(cellular_component:integral component of membrane); GO:0007165(biological_process:signal transduction)	map05140(Leishmaniasis); map05142(Chagas disease (American trypanosomiasis)); map05144(Malaria); map05145(Toxoplasmosis); map05146(Amoebiasis); map05161(Hepatitis B); map05164(Influenza A); map05162(Measles); map04217(Necroptosis); map05135(Yersinia infection); map05134(Legionellosis); map04620(Toll-like receptor signaling pathway); map04621(NOD-like receptor signaling pathway); map05131(Shigello…	COG4886(S:Function unknown)	AFU48616.1(toll-like receptor d [Mytilus galloprovincialis])	sp|O35930|GP1BA_MOUSE(Platelet glycoprotein Ib alpha chain OS=Mus musculus OX=10090 GN=Gp1ba PE=1 SV=2)	PF13855.7(LRR_8:Leucine rich repeat); PF12799.8(LRR_4:Leucine Rich repeats (2 copies)); PF13306.7(LRR_5:BspA type Leucine rich repeat region (6 copies))	0.1175	0.0225	0	0.185	0.375
Contig00768.g2	GO:0008270(molecular_function:zinc ion binding)			OPL33555.1(hypothetical protein AM593_04533, partial [Mytilus galloprovincialis])	None	PF00643.25(zf-B_box:B-box zinc finger)	0.5125	0.2925	0.3925	1.2975	0.74
Contig00768.g3	None	None	None	None	None	None	0	0	0.045	0.0275	0
Contig00771.g1	GO:0004622(molecular_function:lysophospholipase activity); GO:0016021(cellular_component:integral component of membrane)		COG1073(S:Function unknown)	XP_033735747.1(lysophosphatidylserine lipase ABHD12-like [Pecten maximus])	sp|Q08C93|ABD12_DANRE(Lysophosphatidylserine lipase ABHD12 OS=Danio rerio OX=7955 GN=abhd12 PE=2 SV=1)	PF12146.9(Hydrolase_4:Serine aminopeptidase, S33); PF12697.8(Abhydrolase_6:Alpha/beta hydrolase family); PF00561.21(Abhydrolase_1:alpha/beta hydrolase fold); PF07859.14(Abhydrolase_3:alpha/beta hydrolase fold)	6.12	48.6925	0.6925	0.9075	0.1425
Contig00771.g14	GO:0006310(biological_process:DNA recombination); GO:0015074(biological_process:DNA integration); GO:0016021(cellular_component:integral component of membrane); GO:0003677(molecular_function:DNA binding)		ENOG410XWKQ(S:Function unknown); ENOG410XQR6(S:Function unknown); ENOG4111Q5X(S:Function unknown); ENOG41128EG(S:Function unknown)	XP_019637242.1(PREDICTED: zinc finger MYM-type protein 2-like [Branchiostoma belcheri])	None	PF12012.9(DUF3504:Domain of unknown function (DUF3504))	0.02	0.045	0	0	0
Contig00771.g15	None	None	None	None	None	None	0	0	0	0	0
Contig00771.g16	None	None	None	None	None	None	0	0	0	0.8075	0.0425
Contig00771.g3				XP_013408787.1(uncharacterized protein LOC106172561 [Lingula anatina])	None		0.08	0.0525	0.0775	0.165	0.065
Contig00775.g1			ENOG410YFBH(S:Function unknown)	XP_034319534.1(uncharacterized protein LOC105345394 [Crassostrea gigas])	None		2.4075	1.565	0.3975	0.9125	0.6
Contig00777.g1				OPL20589.1(hypothetical protein AM593_07367, partial [Mytilus galloprovincialis])	None		0.1475	0	0.045	0	0
Contig00777.g2				OPL20221.1(hypothetical protein AM593_02189, partial [Mytilus galloprovincialis])	None	PF00041.22(fn3:Fibronectin type III domain); PF09294.11(Interfer-bind:Interferon-alpha/beta receptor, fibronectin type III)	0.1375	0	0	0.7325	0.085
Contig00777.g3	GO:0004725(molecular_function:protein tyrosine phosphatase activity); GO:0016021(cellular_component:integral component of membrane)		COG5599(S:Function unknown)	XP_034332449.1(phosphatidylinositol phosphatase PTPRQ-like isoform X2 [Crassostrea gigas])	sp|F1NWE3|PTPRS_CHICK(Receptor-type tyrosine-protein phosphatase S OS=Gallus gallus OX=9031 GN=PTPRS PE=1 SV=3)	PF00041.22(fn3:Fibronectin type III domain)	0.635	0	0.1425	0.3025	0.1275
Contig00777.g4	None	None	None	None	None	None	0	0	0	0	0
Contig00777.g6				XP_033762684.1(uncharacterized protein LOC117344144 [Pecten maximus])	None	PF03564.16(DUF1759:Protein of unknown function (DUF1759)); PF18701.2(DUF5641:Family of unknown function (DUF5641))	0	0	0	0	0.0225
Contig00784.g1			COG5048(S:Function unknown)	XP_021374821.1(piggyBac transposable element-derived protein 4-like [Mizuhopecten yessoensis])	None	PF13843.7(DDE_Tnp_1_7:Transposase IS4)	0	0.0675	0.02	0.0875	0
Contig00784.g2			ENOG410XVJ3(S:Function unknown)	XP_033736528.1(piggyBac transposable element-derived protein 4-like [Pecten maximus])	sp|Q96DM1|PGBD4_HUMAN(PiggyBac transposable element-derived protein 4 OS=Homo sapiens OX=9606 GN=PGBD4 PE=2 SV=3)	PF13843.7(DDE_Tnp_1_7:Transposase IS4)	0.675	0.145	0.1575	0.3	0.28
Contig00784.g4			COG5048(S:Function unknown); ENOG4111T8J(S:Function unknown); ENOG410ZDPG(S:Function unknown); ENOG410YA2Y(S:Function unknown); ENOG410XVJ3(S:Function unknown)	XP_033726137.1(piggyBac transposable element-derived protein 4-like [Pecten maximus])	sp|Q96DM1|PGBD4_HUMAN(PiggyBac transposable element-derived protein 4 OS=Homo sapiens OX=9606 GN=PGBD4 PE=2 SV=3)	PF13843.7(DDE_Tnp_1_7:Transposase IS4)	0	0.1825	0.0325	0.03	0.2275
Contig00787.g1	GO:0008270(molecular_function:zinc ion binding)		ENOG410XTKN(S:Function unknown)	OPL33555.1(hypothetical protein AM593_04533, partial [Mytilus galloprovincialis])	None	PF00643.25(zf-B_box:B-box zinc finger)	0.325	0.1475	0.28	0.575	0.765
Contig00787.g3	GO:0008270(molecular_function:zinc ion binding)			OPL33555.1(hypothetical protein AM593_04533, partial [Mytilus galloprovincialis])	None	PF04513.13(Baculo_PEP_C:Baculovirus polyhedron envelope protein, PEP, C terminus)	0	0	0.13	0	0.285
Contig00789.g3			COG2940(S:Function unknown); ENOG4110782(S:Function unknown)	XP_034316210.1(uncharacterized protein LOC105339865 isoform X14 [Crassostrea gigas])	None		0.6	0.025	0	0.595	0.315
Contig00789.g4			COG2940(S:Function unknown); ENOG4110782(S:Function unknown)	XP_034309730.1(uncharacterized protein LOC117683851 isoform X10 [Crassostrea gigas])	None		0.7575	0	0.16	0.47	0.04
Contig00791.g1	GO:0005524(molecular_function:ATP binding)			OPL22107.1(hypothetical protein AM593_09975, partial [Mytilus galloprovincialis])	None	PF00004.30(AAA:ATPase family associated with various cellular activities (AAA)); PF02562.17(PhoH:PhoH-like protein); PF13481.7(AAA_25:AAA domain); PF13191.7(AAA_16:AAA ATPase domain)	0	0	0.0825	0	0.26
Contig00791.g2			COG0666(S:Function unknown)	XP_014235580.1(ankyrin-3-like [Trichogramma pretiosum])	sp|Q5UQV3|YL371_MIMIV(Putative ankyrin repeat protein L371 OS=Acanthamoeba polyphaga mimivirus OX=212035 GN=MIMI_L371 PE=4 SV=1)	PF12796.8(Ank_2:Ankyrin repeats (3 copies)); PF13637.7(Ank_4:Ankyrin repeats (many copies)); PF13857.7(Ank_5:Ankyrin repeats (many copies)); PF00023.31(Ank:Ankyrin repeat); PF13606.7(Ank_3:Ankyrin repeat)	0	0	0.04	0.1	0
Contig00791.g3	None	None	None	None	None	None	0	0	0	0	0
Contig00791.g4			COG0507(S:Function unknown)	XP_033758000.1(ATP-dependent DNA helicase PIF1-like [Pecten maximus])	sp|Q9UUA2|PIF1_SCHPO(ATP-dependent DNA helicase pfh1 OS=Schizosaccharomyces pombe (strain 972 / ATCC 24843) OX=284812 GN=pfh1 PE=1 SV=1)	PF05970.15(PIF1:PIF1-like helicase); PF13604.7(AAA_30:AAA domain); PF13245.7(AAA_19:AAA domain); PF13401.7(AAA_22:AAA domain); PF00005.28(ABC_tran:ABC transporter); PF09848.10(DUF2075:Uncharacterized conserved protein (DUF2075)); PF13479.7(AAA_24:AAA domain)	0	0.01	0	0.0325	0
Contig00791.g5				XP_033731461.1(uncharacterized protein LOC117321098 [Pecten maximus])	None		0	0	0.06	0.0175	0
Contig00791.g6			ENOG4111JB0(S:Function unknown); ENOG4111JGQ(S:Function unknown); ENOG410ZKME(S:Function unknown)	XP_022295767.1(uncharacterized protein LOC111105699 [Crassostrea virginica])	None	PF12017.9(Tnp_P_element:Transposase protein)	0.015	0.0325	0.0125	0.125	0.02
Contig00794.g2	GO:0004693(molecular_function:cyclin-dependent protein serine/threonine kinase activity); GO:0004674(molecular_function:protein serine/threonine kinase activity); GO:0006468(biological_process:protein phosphorylation); GO:0005634(cellular_component:nucleus); GO:0005524(molecular_function:ATP binding)		ENOG410XQ50(T:Signal transduction mechanisms)	XP_033754298.1(cyclin-dependent kinase 10-like [Pecten maximus])	sp|Q3UMM4|CDK10_MOUSE(Cyclin-dependent kinase 10 OS=Mus musculus OX=10090 GN=Cdk10 PE=1 SV=1)	PF00069.26(Pkinase:Protein kinase domain); PF07714.18(PK_Tyr_Ser-Thr:Protein tyrosine and serine/threonine kinase)	0	0	0	0	0
Contig00794.g3	GO:0008270(molecular_function:zinc ion binding)		ENOG410XQJ4(S:Function unknown)	OPL21271.1(hypothetical protein AM593_05575, partial [Mytilus galloprovincialis])	None	PF00643.25(zf-B_box:B-box zinc finger)	0	0.07	0.0725	0.085	0.135
Contig00794.g4	GO:0008270(molecular_function:zinc ion binding)			OPL33555.1(hypothetical protein AM593_04533, partial [Mytilus galloprovincialis])	None	PF06739.12(SBBP:Beta-propeller repeat)	0.25	0.0825	0.14	0.9375	0.5225
Contig00794.g5	GO:0004674(molecular_function:protein serine/threonine kinase activity); GO:0005524(molecular_function:ATP binding)		ENOG410XQ50(T:Signal transduction mechanisms)	XP_011415123.1(cyclin-dependent kinase 10 [Crassostrea gigas])	sp|Q3UMM4|CDK10_MOUSE(Cyclin-dependent kinase 10 OS=Mus musculus OX=10090 GN=Cdk10 PE=1 SV=1)	PF00069.26(Pkinase:Protein kinase domain); PF07714.18(PK_Tyr_Ser-Thr:Protein tyrosine and serine/threonine kinase); PF01163.23(RIO1:RIO1 family)	9.5575	3.1325	2.1675	3.9725	2.9275
Contig00795.g1	None	None	None	None	None	None	0	0	0	0	0
Contig00802.g1	GO:0008168(molecular_function:methyltransferase activity); GO:0032259(biological_process:methylation)		COG0790(S:Function unknown); ENOG4111G62(S:Function unknown)	XP_011422342.2(uncharacterized WD repeat-containing protein alr3466 [Crassostrea gigas])	sp|P93563|GBB_SOLTU(Guanine nucleotide-binding protein subunit beta OS=Solanum tuberosum OX=4113 GN=GB1 PE=2 SV=1)	PF00400.33(WD40:WD domain, G-beta repeat)	3.18	1.8125	0.7475	1.39	2.025
Contig00802.g2	GO:0004930(molecular_function:G-protein coupled receptor activity); GO:0016021(cellular_component:integral component of membrane)	map04080(Neuroactive ligand-receptor interaction)	ENOG410XRW9(S:Function unknown)	ABG36516.1(G protein-coupled receptor [Perna canaliculus])	sp|P29275|AA2BR_HUMAN(Adenosine receptor A2b OS=Homo sapiens OX=9606 GN=ADORA2B PE=1 SV=1)	PF00001.22(7tm_1:7 transmembrane receptor (rhodopsin family)); PF10323.10(7TM_GPCR_Srv:Serpentine type 7TM GPCR chemoreceptor Srv); PF10328.10(7TM_GPCR_Srx:Serpentine type 7TM GPCR chemoreceptor Srx); PF13853.7(7tm_4:Olfactory receptor)	0.3875	0	0	0.135	0.315
Contig00802.g3	None	None	None	None	None	None	0	0	0	0	0
Contig00802.g4	None	None	None	None	None	None	0	0	0	0	0
Contig00802.g5				XP_022805381.1(zinc metalloproteinase nas-4-like [Stylophora pistillata])	None		0	0	0	0	0
Contig00803.g2	GO:0022857(molecular_function:transmembrane transporter activity); GO:0016021(cellular_component:integral component of membrane)	map04725(Cholinergic synapse); map05231(Choline metabolism in cancer)	COG0591(S:Function unknown)	XP_021349962.1(high-affinity choline transporter 1-like [Mizuhopecten yessoensis])	sp|Q9VE46|SC5A7_DROME(High-affinity choline transporter 1 OS=Drosophila melanogaster OX=7227 GN=ChT PE=2 SV=2)	PF00474.18(SSF:Sodium:solute symporter family)	0.0225	0	0	0.0675	0.235
Contig00803.g3	GO:0022857(molecular_function:transmembrane transporter activity); GO:0016021(cellular_component:integral component of membrane)	map04725(Cholinergic synapse); map05231(Choline metabolism in cancer)	COG0591(E:Amino acid transport and metabolism)	XP_022328961.1(high-affinity choline transporter 1-like [Crassostrea virginica])	sp|Q9GZV3|SC5A7_HUMAN(High affinity choline transporter 1 OS=Homo sapiens OX=9606 GN=SLC5A7 PE=1 SV=1)		0	0	0	0	0.18
Contig00803.g4	None	None	None	None	None	None	0.04	0.04	0	0.04	0.1625
Contig00803.g5	None	None	None	None	None	None	26.475	11.49	3.74	24.85	22.77
Contig00805.g1	None			None	None	PF15102.7(TMEM154:TMEM154 protein family)	0.205	0.1675	0.1425	0.3675	0.6425
Contig00805.g2	GO:0046983(molecular_function:protein dimerization activity); GO:0016301(molecular_function:kinase activity)		ENOG410XQ1Y(E:Amino acid transport and metabolism); ENOG410YND3(S:Function unknown)	XP_028516933.1(uncharacterized protein LOC114575707 [Exaiptasia pallida])	None	PF14291.7(DUF4371:Domain of unknown function (DUF4371))	0	0	0	0.1575	0
Contig00805.g4	None	None	None	None	None	None	0.02	0.0325	0.08	0.92	1.275
Contig00807.g2	GO:0015074(biological_process:DNA integration); GO:0003676(molecular_function:nucleic acid binding)			XP_013407627.1(uncharacterized protein LOC106171724 [Lingula anatina])	None		0	0	0	0	0
Contig00807.g3	GO:0015074(biological_process:DNA integration); GO:0003676(molecular_function:nucleic acid binding)			XP_033760786.1(uncharacterized protein K02A2.6-like [Pecten maximus])	None		0	0	0	0	0
Contig00807.g4	GO:0020037(molecular_function:heme binding); GO:0005634(cellular_component:nucleus); GO:0004601(molecular_function:peroxidase activity); GO:0005509(molecular_function:calcium ion binding); GO:0046872(molecular_function:metal ion binding); GO:0006979(biological_process:response to oxidative stress); GO:0005524(molecular_function:ATP binding)	map04340(Hedgehog signaling pathway)	ENOG410XPZ3(S:Function unknown)	GBM98114.1(Hemicentin-1, partial [Araneus ventricosus])	sp|A4IGL7|PXDN_XENTR(Peroxidasin OS=Xenopus tropicalis OX=8364 GN=pxdn PE=2 SV=1)	PF13927.7(Ig_3:Immunoglobulin domain); PF07679.17(I-set:Immunoglobulin I-set domain); PF13895.7(Ig_2:Immunoglobulin domain); PF00047.26(ig:Immunoglobulin domain); PF00008.28(EGF:EGF-like domain); PF07645.16(EGF_CA:Calcium-binding EGF domain); PF16680.6(Ig_4:T-cell surface glycoprotein CD3 delta chain)	0	0	0.44	0.74	1.2525
Contig00807.g5	GO:0005509(molecular_function:calcium ion binding); GO:0004601(molecular_function:peroxidase activity); GO:0020037(molecular_function:heme binding); GO:0006979(biological_process:response to oxidative stress)	map05205(Proteoglycans in cancer); map04512(ECM-receptor interaction); map05161(Hepatitis B)	ENOG410ZJRP(S:Function unknown); ENOG410XPZ3(S:Function unknown); ENOG410XTD2(S:Function unknown); ENOG410ZN3C(S:Function unknown)	KHJ49017.1(CHDCT2 domain protein [Trichuris suis])	sp|Q9ET54|PALLD_MOUSE(Palladin OS=Mus musculus OX=10090 GN=Palld PE=1 SV=2)	PF07679.17(I-set:Immunoglobulin I-set domain); PF13927.7(Ig_3:Immunoglobulin domain); PF13895.7(Ig_2:Immunoglobulin domain); PF00008.28(EGF:EGF-like domain); PF00047.26(ig:Immunoglobulin domain); PF12661.8(hEGF:Human growth factor-like EGF); PF08205.13(C2-set_2:CD80-like C2-set immunoglobulin domain)	0	0	0.0725	0.03	3.1025
Contig00807.g6	GO:0007155(biological_process:cell adhesion); GO:0016020(cellular_component:membrane); GO:0005509(molecular_function:calcium ion binding)	map05205(Proteoglycans in cancer); map04512(ECM-receptor interaction); map05161(Hepatitis B)	ENOG410ZN3C(S:Function unknown); ENOG410XQFD(S:Function unknown)	XP_033821230.1(hemicentin-1 [Periophthalmus magnuspinnatus])	sp|Q96RW7|HMCN1_HUMAN(Hemicentin-1 OS=Homo sapiens OX=9606 GN=HMCN1 PE=1 SV=2)	PF13927.7(Ig_3:Immunoglobulin domain); PF07679.17(I-set:Immunoglobulin I-set domain); PF13895.7(Ig_2:Immunoglobulin domain); PF00047.26(ig:Immunoglobulin domain); PF18452.2(Ig_6:Immunoglobulin domain)	0.0725	4.175	6.6175	7.105	7.2825
Contig00817.g1	None	None	None	None	None	None	9.48	2.595	3.2275	5.4675	6.145
Contig00817.g2	GO:0007165(biological_process:signal transduction)			OPL33282.1(hypothetical protein AM593_08036, partial [Mytilus galloprovincialis])	None	PF00531.23(Death:Death domain)	0.47	0.8225	0.5875	4.25	1.945
Contig00819.g1	GO:0016021(cellular_component:integral component of membrane)		ENOG410XR5B(U:Intracellular trafficking, secretion, and vesicular transport); ENOG4110YBY(U:Intracellular trafficking, secretion, and vesicular transport)	OPL20622.1(hypothetical protein AM593_06549, partial [Mytilus galloprovincialis])	sp|A7T1N0|TMP2L_NEMVE(Transient receptor potential cation channel subfamily M member-like 2 OS=Nematostella vectensis OX=45351 GN=TRPM2 PE=1 SV=1)	PF18139.2(LSDAT_euk:SLOG in TRPM); PF18171.2(LSDAT_prok:SLOG in TRPM, prokaryote)	0.0075	0.49	3.18	0.665	1.3275
Contig00824.g1				XP_021369718.1(uncharacterized protein LOC110460853 [Mizuhopecten yessoensis])	None	PF14529.7(Exo_endo_phos_2:Endonuclease-reverse transcriptase)	0.125	0.0225	0	0.125	0.02
Contig00824.g2				XP_011414832.2(uncharacterized protein LOC105319123 isoform X1 [Crassostrea gigas])	None		0.955	0.215	0.18	0.1025	0.4175
Contig00824.g5	GO:0016491(molecular_function:oxidoreductase activity)		COG1231(E:Amino acid transport and metabolism)	XP_028405669.1(L-amino-acid oxidase-like [Dendronephthya gigantea])	sp|P86810|OXLA_SIGCA(L-amino-acid oxidase OS=Siganus canaliculatus OX=75042 PE=1 SV=2)	PF01593.25(Amino_oxidase:Flavin containing amine oxidoreductase)	0	0.48	0.115	0.165	0.05
Contig00826.g1	None	None	None	None	None	None	0	0.92	0	2.475	0.91
Contig00827.g3	GO:0015074(biological_process:DNA integration); GO:0004190(molecular_function:aspartic-type endopeptidase activity); GO:0008270(molecular_function:zinc ion binding); GO:0003676(molecular_function:nucleic acid binding)	map04146(Peroxisome)	COG2801(L:Replication, recombination and repair)	KXJ12376.1(Transposon Ty3-I Gag-Pol polyprotein [Exaiptasia pallida])	sp|P04323|POL3_DROME(Retrovirus-related Pol polyprotein from transposon 17.6 OS=Drosophila melanogaster OX=7227 GN=pol PE=4 SV=1)	PF00078.28(RVT_1:Reverse transcriptase (RNA-dependent DNA polymerase))	0	0.1025	0	0.1525	0
Contig00827.g5	GO:0008270(molecular_function:zinc ion binding); GO:0003676(molecular_function:nucleic acid binding)			OWF56159.1(hypothetical protein KP79_PYT00092 [Mizuhopecten yessoensis])	None	PF00098.24(zf-CCHC:Zinc knuckle); PF03732.18(Retrotrans_gag:Retrotransposon gag protein)	0	0	0	0	0
Contig00827.g6	GO:0015074(biological_process:DNA integration); GO:0016874(molecular_function:ligase activity); GO:0004842(molecular_function:ubiquitin-protein transferase activity); GO:0003676(molecular_function:nucleic acid binding)		COG2801(L:Replication, recombination and repair)	PFX14519.1(Retrovirus-related Pol polyprotein [Stylophora pistillata])	sp|P10394|POL4_DROME(Retrovirus-related Pol polyprotein from transposon 412 OS=Drosophila melanogaster OX=7227 GN=POL PE=4 SV=1)		0	0.095	0	0.13	0.0425
Contig00827.g8			ENOG4111JGQ(S:Function unknown); ENOG4111JB0(S:Function unknown)	XP_033739584.1(uncharacterized protein LOC117326894 [Pecten maximus])	sp|Q7M3K2|PELET_DROME(Transposable element P transposase OS=Drosophila melanogaster OX=7227 GN=T PE=1 SV=2)		0.445	0.2875	0.23	2.0325	0.4675
Contig00827.g9				XP_022324760.1(uncharacterized protein LOC111125345 [Crassostrea virginica])	None		0.14	0.385	0	0.06	0.045
Contig00829.g1	GO:0006811(biological_process:ion transport); GO:0016021(cellular_component:integral component of membrane)			OPL32990.1(hypothetical protein AM593_02435, partial [Mytilus galloprovincialis])	None		0	0	0	0	0.3475
Contig00830.g1			ENOG410YP2D(S:Function unknown); ENOG410XRTP(S:Function unknown); ENOG410Z1QR(S:Function unknown); COG2801(S:Function unknown)	XP_022290521.1(uncharacterized protein LOC111102162 [Crassostrea virginica])	None		0	0.06	0	0.12	0.0525
Contig00830.g2			ENOG410Z1QR(S:Function unknown); ENOG410YHBQ(S:Function unknown); COG2801(S:Function unknown); ENOG410XRTP(S:Function unknown); ENOG410YP2D(S:Function unknown)	XP_034307810.1(uncharacterized protein LOC117683095 [Crassostrea gigas])	None	PF18701.2(DUF5641:Family of unknown function (DUF5641))	17.135	4.0525	0.015	6.07	2.235
Contig00834.g1	None	None	None	None	None	None	0	0	0	0	0
Contig00834.g2			ENOG410XNRJ(S:Function unknown)	XP_034323543.1(uncharacterized protein LOC117688878 [Crassostrea gigas])	sp|Q8IYB1|M21D2_HUMAN(Protein MB21D2 OS=Homo sapiens OX=9606 GN=MB21D2 PE=1 SV=3)	PF03281.15(Mab-21:Mab-21 protein)	0.02	0.3875	0.1275	0.6925	0.145
Contig00834.g5				XP_034311770.1(cell migration-inducing and hyaluronan-binding protein-like [Crassostrea gigas])	None		0.2725	1.595	0.56	1.7325	0.1775
Contig00838.g10				XP_013866651.1(PREDICTED: uncharacterized protein LOC106519492 [Austrofundulus limnaeus])	None		0	0	0	0	0
Contig00838.g11				XP_009059322.1(hypothetical protein LOTGIDRAFT_164534 [Lottia gigantea])	None	PF14529.7(Exo_endo_phos_2:Endonuclease-reverse transcriptase)	0.095	0	0	0	0.0525
Contig00838.g14	GO:0003964(molecular_function:RNA-directed DNA polymerase activity)		ENOG410XXID(S:Function unknown); ENOG4111I63(S:Function unknown); ENOG410Y65V(S:Function unknown)	XP_034338397.1(uncharacterized protein LOC117692930 [Crassostrea gigas])	sp|Q95SX7|RTBS_DROME(Probable RNA-directed DNA polymerase from transposon BS OS=Drosophila melanogaster OX=7227 GN=RTase PE=2 SV=1)		0.09	0	0	0.275	0.075
Contig00838.g15	GO:0003676(molecular_function:nucleic acid binding)		ENOG410Y0F2(S:Function unknown)	XP_033753178.1(uncharacterized protein LOC117336678 [Pecten maximus])	sp|Q8RA32|DPO3_CALS4(DNA polymerase III PolC-type OS=Caldanaerobacter subterraneus subsp. tengcongensis (strain DSM 15242 / JCM 11007 / NBRC 100824 / MB4) OX=273068 GN=polC PE=3 SV=1)	PF00929.25(RNase_T:Exonuclease); PF03104.20(DNA_pol_B_exo1:DNA polymerase family B, exonuclease domain); PF16473.6(DUF5051:3' exoribonuclease, RNase T-like)	2.48	1.23	0.9625	1.635	0.875
Contig00838.g5	GO:0006281(biological_process:DNA repair); GO:0008270(molecular_function:zinc ion binding); GO:0003676(molecular_function:nucleic acid binding); GO:0003677(molecular_function:DNA binding)			XP_033727443.1(uncharacterized protein LOC117316785 [Pecten maximus])	None		0	0	0	0	0
Contig00838.g7				OPL32807.1(hypothetical protein AM593_05891, partial [Mytilus galloprovincialis])	None	PF18738.2(HEPN_DZIP3:DZIP3/ hRUL138-like HEPN); PF07846.12(Metallothio_Cad:Metallothionein family)	0	0	0	0	0
Contig00838.g9				OPL32807.1(hypothetical protein AM593_05891, partial [Mytilus galloprovincialis])	None	PF18738.2(HEPN_DZIP3:DZIP3/ hRUL138-like HEPN)	0	0	0	0	0.0275
Contig00839.g1	GO:0050829(biological_process:defense response to Gram-negative bacterium); GO:0050830(biological_process:defense response to Gram-positive bacterium); GO:0005576(cellular_component:extracellular region); GO:0016021(cellular_component:integral component of membrane)			CCC15010.1(big defensin BD3b [Mytilus galloprovincialis])	None		0	0	0	0.51	13.705
Contig00839.g2				XP_034317706.1(tripartite motif-containing protein 45-like [Crassostrea gigas])	None		0	0.0425	0	0.2475	0.145
Contig00842.g1				XP_034312805.1(uncharacterized protein LOC105338448 [Crassostrea gigas])	None		0	0.135	0.04	0.0625	0.0225
Contig00857.g4				XP_011683945.2(uncharacterized protein LOC105447505 isoform X4 [Strongylocentrotus purpuratus])	None		1.085	0.9525	0.145	1.25	0.46
Contig00859.g1	None	None	None	None	None	None	0	0	0	0.0375	0.0425
Contig00859.g4			COG2801(L:Replication, recombination and repair); ENOG4111NX8(S:Function unknown)	XP_034315888.1(uncharacterized protein LOC117685571 [Crassostrea gigas])	sp|P0C691|DPOL_DHBV3(Protein P OS=Duck hepatitis B virus (strain Germany/DHBV-3) OX=489542 GN=P PE=1 SV=1)	PF00078.28(RVT_1:Reverse transcriptase (RNA-dependent DNA polymerase))	0	0.07	0	0.085	0.11
Contig00859.g5	None	None	None	None	None	None	0	0.7275	0.34	3.0625	3.4175
Contig00859.g7		map05206(MicroRNAs in cancer); map05165(Human papillomavirus infection); map04510(Focal adhesion); map04151(PI3K-Akt signaling pathway); map04512(ECM-receptor interaction)	ENOG410ZYS4(S:Function unknown)	ADQ55811.1(fibrinogen-related protein, partial [Mytilus galloprovincialis])	sp|O00602|FCN1_HUMAN(Ficolin-1 OS=Homo sapiens OX=9606 GN=FCN1 PE=1 SV=2)	PF00147.19(Fibrinogen_C:Fibrinogen beta and gamma chains, C-terminal globular domain)	0	0	0.0725	0.14	0.2025
Contig00860.g5	GO:0005525(molecular_function:GTP binding)		ENOG410Y0H9(S:Function unknown); ENOG4111GYZ(S:Function unknown); ENOG4111EGN(S:Function unknown)	OPL33634.1(hypothetical protein AM593_08452, partial [Mytilus galloprovincialis])	sp|Q9NUV9|GIMA4_HUMAN(GTPase IMAP family member 4 OS=Homo sapiens OX=9606 GN=GIMAP4 PE=1 SV=1)	PF04548.17(AIG1:AIG1 family); PF01926.24(MMR_HSR1:50S ribosome-binding GTPase); PF02421.19(FeoB_N:Ferrous iron transport protein B); PF00018.29(SH3_1:SH3 domain); PF07653.18(SH3_2:Variant SH3 domain); PF14604.7(SH3_9:Variant SH3 domain)	0.0375	0.1925	0.05	0.3825	0.475
Contig00861.g1	GO:0004601(molecular_function:peroxidase activity); GO:0020037(molecular_function:heme binding); GO:0006979(biological_process:response to oxidative stress)		ENOG410XPZ3(S:Function unknown)	ANN45955.1(byssal peroxidase-like protein 1 [Mytilus coruscus])	sp|H2A0M7|PLSP_PINMG(Peroxidase-like protein OS=Margaritifera margaritifera OX=102329 PE=1 SV=1)	PF03098.16(An_peroxidase:Animal haem peroxidase)	0	0	0.02	5.2975	5.33
Contig00864.g1	GO:0004725(molecular_function:protein tyrosine phosphatase activity); GO:0046872(molecular_function:metal ion binding)	map04070(Phosphatidylinositol signaling system); map04140(Autophagy - animal); map00562(Inositol phosphate metabolism)	ENOG410YU6P(S:Function unknown); ENOG410XPTU(S:Function unknown)	XP_033747219.1(myotubularin-related protein 3-like [Pecten maximus])	sp|Q8K296|MTMR3_MOUSE(Myotubularin-related protein 3 OS=Mus musculus OX=10090 GN=Mtmr3 PE=1 SV=2)	PF06602.15(Myotub-related:Myotubularin-like phosphatase domain); PF01363.22(FYVE:FYVE zinc finger); PF00102.28(Y_phosphatase:Protein-tyrosine phosphatase)	9.575	7.9325	2.745	9.1075	5.78
Contig00864.g4		map04010(MAPK signaling pathway)	ENOG410Y259(T:Signal transduction mechanisms)	XP_021374667.1(serine/threonine-protein kinase TAO3-like isoform X1 [Mizuhopecten yessoensis])	sp|Q9UL54|TAOK2_HUMAN(Serine/threonine-protein kinase TAO2 OS=Homo sapiens OX=9606 GN=TAOK2 PE=1 SV=2)	PF00069.26(Pkinase:Protein kinase domain); PF07714.18(PK_Tyr_Ser-Thr:Protein tyrosine and serine/threonine kinase)	8.4525	8.7425	1.2925	7.665	4.57
Contig00868.g1			ENOG4111MZ8(S:Function unknown); ENOG410ZJFY(S:Function unknown)	XP_034307380.1(uncharacterized protein LOC117682898 [Crassostrea gigas])	None	PF13276.7(HTH_21:HTH-like domain)	0.0325	0.195	0.0775	0.1775	0.1975
Contig00870.g3	GO:0046983(molecular_function:protein dimerization activity)			XP_033725859.1(E3 SUMO-protein ligase KIAA1586-like [Pecten maximus])	None	PF05699.15(Dimer_Tnp_hAT:hAT family C-terminal dimerisation region)	2.25	3.86	0.3325	0.98	0.63
Contig00871.g1				XP_031574404.1(uncharacterized protein LOC116308158 [Actinia tenebrosa])	None		0.8675	0	0	0	0
Contig00873.g4	GO:0016021(cellular_component:integral component of membrane)			OPL33926.1(hypothetical protein AM593_09884, partial [Mytilus galloprovincialis])	None		0	0	0	3.415	0
Contig00882.g1	GO:0030246(molecular_function:carbohydrate binding)		ENOG4111IFJ(S:Function unknown); ENOG410XQXK(S:Function unknown)	CBX41661.1(putative C1q domain containing protein MgC1q12 [Mytilus galloprovincialis])	sp|P83425|HIP_MYTED(Heavy metal-binding protein HIP OS=Mytilus edulis OX=6550 PE=1 SV=1)	PF00386.22(C1q:C1q domain)	2.0275	36.03	48.5525	70.425	63.97
Contig00882.g2	GO:0030246(molecular_function:carbohydrate binding)		ENOG41102YT(O:Posttranslational modification, protein turnover, chaperones); ENOG4110SAP(S:Function unknown)	CBX41661.1(putative C1q domain containing protein MgC1q12 [Mytilus galloprovincialis])	sp|O75973|C1QRF_HUMAN(C1q-related factor OS=Homo sapiens OX=9606 GN=C1QL1 PE=1 SV=1)	PF00386.22(C1q:C1q domain); PF18573.2(BclA_C:BclA C-terminal domain)	0	0.0425	0.18	0	0
Contig00882.g3	GO:0030246(molecular_function:carbohydrate binding)		ENOG41102YT(O:Posttranslational modification, protein turnover, chaperones)	CBX41661.1(putative C1q domain containing protein MgC1q12 [Mytilus galloprovincialis])	sp|Q4ZJM9|C1QL4_MOUSE(Complement C1q-like protein 4 OS=Mus musculus OX=10090 GN=C1ql4 PE=1 SV=1)	PF00386.22(C1q:C1q domain)	0	0.2275	0.4125	0.5525	1.2825
Contig00883.g1	None			None	None	PF00057.19(Ldl_recept_a:Low-density lipoprotein receptor domain class A)	0	1.28	3.8725	9.1525	6.115
Contig00883.g3	None			None	None	PF05551.12(zf-His_Me_endon:Zinc-binding loop region of homing endonuclease)	0	0	0	0	0
Contig00884.g1			ENOG4111UBS(S:Function unknown); ENOG4110R6U(S:Function unknown)	XP_033103598.1(integrin beta-like protein A [Anneissia japonica])	None		0	0	0	0	0
Contig00886.g1			ENOG41112VU(S:Function unknown)	XP_034319349.1(uncharacterized protein LOC117687210 [Crassostrea gigas])	None		35.1275	32.87	2.4975	13.7525	3.2775
Contig00886.g2	None	None	None	None	None	None	2.89	1.47	0.9475	1.47	1.0225
Contig00886.g3			ENOG410ZJFY(S:Function unknown); ENOG4111MZ8(S:Function unknown); ENOG410ZJSU(S:Function unknown)	XP_023695244.1(uncharacterized protein LOC111858078 [Paramormyrops kingsleyae])	None	PF00665.27(rve:Integrase core domain)	0	0	0	0.0225	0.0575
Contig00887.g1			ENOG4111V5H(S:Function unknown); COG0443(O:Posttranslational modification, protein turnover, chaperones)	XP_022324662.1(uncharacterized protein LOC111125318 [Crassostrea virginica])	sp|Q8K0U4|HS12A_MOUSE(Heat shock 70 kDa protein 12A OS=Mus musculus OX=10090 GN=Hspa12a PE=1 SV=1)		0	0	0	0	0
Contig00888.g1	None	None	None	None	None	None	0.2475	0.095	0.1375	2.115	1.1425
Contig00890.g1				OWF41269.1(hypothetical protein KP79_PYT02212 [Mizuhopecten yessoensis])	None		0	0	0	0	0
Contig00890.g2				XP_022304864.1(uncharacterized protein LOC111111944 [Crassostrea virginica])	None		8.48	4.455	0.83	4.055	2.4325
Contig00890.g3				XP_022295657.1(uncharacterized protein LOC111105587 isoform X1 [Crassostrea virginica])	None		0	0	0	0	0
Contig00893.g2	GO:0003676(molecular_function:nucleic acid binding)		ENOG410XZ0G(S:Function unknown); ENOG410YF1G(S:Function unknown)	XP_034300578.1(uncharacterized protein LOC105340025 [Crassostrea gigas])	None		0.065	0.2175	0.1525	0.46	0.2975
Contig00893.g3	GO:0016021(cellular_component:integral component of membrane); GO:0005509(molecular_function:calcium ion binding)	map04918(Thyroid hormone synthesis); map04979(Cholesterol metabolism); map05017(Spinocerebellar ataxia); map04340(Hedgehog signaling pathway)	ENOG410YQ6J(S:Function unknown); ENOG410XSY5(S:Function unknown); ENOG410XP34(S:Function unknown)	XP_031559174.1(low-density lipoprotein receptor-related protein 2-like isoform X2 [Actinia tenebrosa])	None	PF16472.6(DUF5050:Domain of unknown function (DUF5050))	0	0	0	0	0.0725
Contig00897.g1				OPL20447.1(hypothetical protein AM593_07619, partial [Mytilus galloprovincialis])	sp|Q7TPV2|DZIP3_MOUSE(E3 ubiquitin-protein ligase DZIP3 OS=Mus musculus OX=10090 GN=Dzip3 PE=1 SV=2)	PF18738.2(HEPN_DZIP3:DZIP3/ hRUL138-like HEPN); PF12796.8(Ank_2:Ankyrin repeats (3 copies))	0.015	0.0575	0.0525	0.2425	0.145
Contig00897.g2	GO:0016021(cellular_component:integral component of membrane); GO:0016020(cellular_component:membrane); GO:0016757(molecular_function:transferase activity, transferring glycosyl groups)	map00512(Mucin type O-glycan biosynthesis)	ENOG410XQ7M(S:Function unknown)	XP_022324963.1(N-acetyllactosaminide beta-1,6-N-acetylglucosaminyl-transferase-like [Crassostrea virginica])	sp|Q02742|GCNT1_HUMAN(Beta-1,3-galactosyl-O-glycosyl-glycoprotein beta-1,6-N-acetylglucosaminyltransferase OS=Homo sapiens OX=9606 GN=GCNT1 PE=1 SV=2)	PF02485.22(Branch:Core-2/I-Branching enzyme)	0	0.2075	0.3725	0.625	1.23
Contig00899.g1	GO:0005615(cellular_component:extracellular space)		ENOG41114KR(A:RNA processing and modification); ENOG410Z7FU(O:Posttranslational modification, protein turnover, chaperones)	XP_020602619.1(fibropellin-1-like [Orbicella faveolata])	sp|Q863B4|TFF3_CANLF(Trefoil factor 3 OS=Canis lupus familiaris OX=9615 GN=TFF3 PE=3 SV=1)	PF00088.19(Trefoil:Trefoil (P-type) domain)	3.0125	2.1	3.525	19.25	52.195
Contig00899.g2			ENOG410ZNGY(S:Function unknown); ENOG410XT0R(S:Function unknown); ENOG4111H1J(S:Function unknown); ENOG4110C5Y(S:Function unknown)	XP_022322996.1(uncharacterized protein LOC111124436 [Crassostrea virginica])	None	PF09588.11(YqaJ:YqaJ-like viral recombinase domain); PF01771.18(Viral_alk_exo:Viral alkaline exonuclease)	0	0	0	0	0
Contig00899.g3			ENOG4111IWV(S:Function unknown); ENOG410XPDV(S:Function unknown)	XP_022336246.1(uncharacterized protein LOC111132715 [Crassostrea virginica])	None	PF13359.7(DDE_Tnp_4:DDE superfamily endonuclease); PF13613.7(HTH_Tnp_4:Helix-turn-helix of DDE superfamily endonuclease); PF01609.22(DDE_Tnp_1:Transposase DDE domain); PF00088.19(Trefoil:Trefoil (P-type) domain)	0	0.06	0.0675	0.035	0
Contig00900.g1	GO:0003700(molecular_function:transcription factor activity, sequence-specific DNA binding); GO:0007062(biological_process:sister chromatid cohesion); GO:0008278(cellular_component:cohesin complex); GO:0003677(molecular_function:DNA binding)		ENOG41129RV(S:Function unknown); ENOG410Z7UB(S:Function unknown); ENOG4111KH4(S:Function unknown)	XP_015759429.1(PREDICTED: uncharacterized protein LOC107338710 [Acropora digitifera])	None		1.435	1.09	0.105	0.3425	0.4475
Contig00900.g3	GO:0008270(molecular_function:zinc ion binding)			OPL33555.1(hypothetical protein AM593_04533, partial [Mytilus galloprovincialis])	None		0	0	0	0.1275	0
Contig00900.g4	GO:0008270(molecular_function:zinc ion binding)			OPL33645.1(hypothetical protein AM593_01602, partial [Mytilus galloprovincialis])	None	PF00643.25(zf-B_box:B-box zinc finger); PF13842.7(Tnp_zf-ribbon_2:DDE_Tnp_1-like zinc-ribbon)	0	0	0	0.64	0.075
Contig00900.g5	GO:0008270(molecular_function:zinc ion binding)			OPL33555.1(hypothetical protein AM593_04533, partial [Mytilus galloprovincialis])	None		0	0.25	0	0.6225	0.4775
Contig00900.g6	GO:0008270(molecular_function:zinc ion binding)			OPL33555.1(hypothetical protein AM593_04533, partial [Mytilus galloprovincialis])	None	PF00643.25(zf-B_box:B-box zinc finger)	0	0	0	0.405	0.1025
Contig00900.g7	GO:0008270(molecular_function:zinc ion binding)			OPL33555.1(hypothetical protein AM593_04533, partial [Mytilus galloprovincialis])	None		1	0.1875	0.105	0.8025	0.6325
Contig00903.g1	GO:0016021(cellular_component:integral component of membrane)		COG2234(S:Function unknown)	XP_022328978.1(N-acetylated-alpha-linked acidic dipeptidase 2-like [Crassostrea virginica])	sp|P70627|FOLH1_RAT(Glutamate carboxypeptidase 2 OS=Rattus norvegicus OX=10116 GN=Folh1 PE=1 SV=1)	PF04389.18(Peptidase_M28:Peptidase family M28); PF02225.23(PA:PA domain)	0.0225	2.0275	1.13	4.085	8.16
Contig00904.g1	GO:0003677(molecular_function:DNA binding)		ENOG4111IWV(S:Function unknown)	XP_022327020.1(uncharacterized protein LOC111126573 [Crassostrea virginica])	None	PF13359.7(DDE_Tnp_4:DDE superfamily endonuclease); PF13613.7(HTH_Tnp_4:Helix-turn-helix of DDE superfamily endonuclease)	4.6975	1.8375	1.1175	2.7625	2.08
Contig00905.g2	GO:0004190(molecular_function:aspartic-type endopeptidase activity)			XP_034339273.1(uncharacterized protein LOC117693135 [Crassostrea gigas])	None	PF13975.7(gag-asp_proteas:gag-polyprotein putative aspartyl protease); PF13650.7(Asp_protease_2:Aspartyl protease); PF09668.11(Asp_protease:Aspartyl protease)	0	0	0	0.0225	0
Contig00905.g6	GO:0008270(molecular_function:zinc ion binding); GO:0003676(molecular_function:nucleic acid binding)			GBN61398.1(hypothetical protein AVEN_173805_1 [Araneus ventricosus])	None	PF03732.18(Retrotrans_gag:Retrotransposon gag protein)	0	0	0	0	0
Contig00908.g1	GO:0003676(molecular_function:nucleic acid binding)		ENOG410YF1G(S:Function unknown); ENOG410XZ0G(S:Function unknown); ENOG410ZV88(S:Function unknown)	XP_022311238.1(uncharacterized protein LOC111116535 [Crassostrea virginica])	None		0.135	0.05	0.0075	0.0975	0.0475
Contig00908.g2	GO:0016021(cellular_component:integral component of membrane)		ENOG410YUPY(S:Function unknown); ENOG410Y65V(S:Function unknown); ENOG4111MK6(S:Function unknown); ENOG4110CNM(S:Function unknown)	XP_033736423.1(uncharacterized protein LOC117324610 [Pecten maximus])	None		0.0675	0	0.165	0.02	0.1025
Contig00908.g3	GO:0030246(molecular_function:carbohydrate binding)			XP_022293453.1(uncharacterized protein LOC111104041 isoform X2 [Crassostrea virginica])	None		0	0.7775	0.3525	0.5775	0.625
Contig00908.g4				XP_011437736.2(uncharacterized protein LOC105335522 [Crassostrea gigas])	None	PF00059.22(Lectin_C:Lectin C-type domain)	0.355	13.3025	52.06	26.3875	24.2575
Contig00911.g3	None	None	None	None	None	None	0	0	0	0	0
Contig00912.g1	GO:0016021(cellular_component:integral component of membrane)	map04514(Cell adhesion molecules (CAMs)); map04640(Hematopoietic cell lineage); map04662(B cell receptor signaling pathway)	ENOG410ZN3C(S:Function unknown)	OPL32794.1(hypothetical protein AM593_03913, partial [Mytilus galloprovincialis])	sp|P31836|NCAM1_BOVIN(Neural cell adhesion molecule 1 OS=Bos taurus OX=9913 GN=NCAM1 PE=1 SV=1)	PF13927.7(Ig_3:Immunoglobulin domain); PF07679.17(I-set:Immunoglobulin I-set domain); PF13895.7(Ig_2:Immunoglobulin domain); PF00047.26(ig:Immunoglobulin domain); PF16681.6(Ig_5:Ig-like domain on T-cell surface glycoprotein CD3 epsilon chain); PF16680.6(Ig_4:T-cell surface glycoprotein CD3 delta chain)	0	0.0325	0	0.015	0.0175
Contig00912.g3	GO:0005634(cellular_component:nucleus); GO:0003676(molecular_function:nucleic acid binding); GO:0003677(molecular_function:DNA binding)		ENOG4110CDI(S:Function unknown)	ELT92395.1(hypothetical protein CAPTEDRAFT_190870 [Capitella teleta])	None	PF03184.20(DDE_1:DDE superfamily endonuclease)	0.4725	0	0	0	0
Contig00913.g2			ENOG410Z6RE(S:Function unknown)	XP_022320503.1(uncharacterized protein LOC111122814 [Crassostrea virginica])	None	PF13359.7(DDE_Tnp_4:DDE superfamily endonuclease); PF01609.22(DDE_Tnp_1:Transposase DDE domain)	0	0	0.0175	0.045	0.145
Contig00915.g1	GO:0016301(molecular_function:kinase activity); GO:0042981(biological_process:regulation of apoptotic process); GO:0005509(molecular_function:calcium ion binding); GO:0007165(biological_process:signal transduction)			OPL33800.1(neuralized pats1, partial [Mytilus galloprovincialis])	sp|Q55E58|PATS1_DICDI(Probable serine/threonine-protein kinase pats1 OS=Dictyostelium discoideum OX=44689 GN=pats1 PE=3 SV=1)	PF16095.6(COR:C-terminal of Roc, COR, domain); PF08477.14(Roc:Ras of Complex, Roc, domain of DAPkinase); PF18738.2(HEPN_DZIP3:DZIP3/ hRUL138-like HEPN)	0.885	2.9975	0.425	2.615	1.355
Contig00917.g1			ENOG410YV2R(S:Function unknown)	XP_034316296.1(uncharacterized protein LOC105341115 [Crassostrea gigas])	None		4.6175	1.02	0.4775	7.5175	5.465
Contig00917.g2	GO:0004252(molecular_function:serine-type endopeptidase activity); GO:0016021(cellular_component:integral component of membrane)			XP_027057800.1(uncharacterized protein LOC113684604 [Pocillopora damicornis])	sp|B3EWZ6|MLRP2_ACRMI(MAM and LDL-receptor class A domain-containing protein 2 (Fragment) OS=Acropora millepora OX=45264 PE=1 SV=1)	PF00629.24(MAM:MAM domain, meprin/A5/mu); PF00008.28(EGF:EGF-like domain); PF12661.8(hEGF:Human growth factor-like EGF)	0.055	0.015	0.075	0.0975	0.3575
Contig00917.g4	GO:0003964(molecular_function:RNA-directed DNA polymerase activity)			RUS81792.1(hypothetical protein EGW08_010429 [Elysia chlorotica])	sp|Q95SX7|RTBS_DROME(Probable RNA-directed DNA polymerase from transposon BS OS=Drosophila melanogaster OX=7227 GN=RTase PE=2 SV=1)	PF00078.28(RVT_1:Reverse transcriptase (RNA-dependent DNA polymerase)); PF00008.28(EGF:EGF-like domain); PF12661.8(hEGF:Human growth factor-like EGF)	0	0.0875	0.08	0.9225	4.255
Contig00917.g5	None	None	None	None	None	None	0.5475	0.0425	0.0375	0.145	0
Contig00917.g6	None	None	None	None	None	None	0	0	0	0	0
Contig00917.g7	GO:0003677(molecular_function:DNA binding)		ENOG41129RV(S:Function unknown); ENOG410Z7UB(S:Function unknown); ENOG4111KH4(S:Function unknown)	XP_015759429.1(PREDICTED: uncharacterized protein LOC107338710 [Acropora digitifera])	sp|P03934|TC1A_CAEEL(Transposable element Tc1 transposase OS=Caenorhabditis elegans OX=6239 GN=tc1a PE=3 SV=1)	PF13358.7(DDE_3:DDE superfamily endonuclease)	0	0	0	0	0.235
Contig00922.g1	GO:1901987(biological_process:regulation of cell cycle phase transition); GO:0031431(cellular_component:Dbf4-dependent protein kinase complex); GO:0005634(cellular_component:nucleus); GO:0010571(biological_process:positive regulation of nuclear cell cycle DNA replication); GO:0043539(molecular_function:protein serine/threonine kinase activator activity)		ENOG410YFBH(S:Function unknown)	XP_034315473.1(LOW QUALITY PROTEIN: uncharacterized protein LOC105348115 [Crassostrea gigas])	None		0.3275	0.1175	0.0875	0.195	0.185
Contig00922.g2			ENOG410YFBH(S:Function unknown)	XP_011683217.1(uncharacterized protein LOC582122 isoform X2 [Strongylocentrotus purpuratus])	None		1.5025	0.655	1.2375	0.895	0.8175
Contig00922.g4	GO:0003676(molecular_function:nucleic acid binding)			XP_021356987.1(uncharacterized protein LOC110452664 [Mizuhopecten yessoensis])	None		1.305	0.4525	0.3475	1.77	0.62
Contig00922.g5	GO:0016021(cellular_component:integral component of membrane)			XP_034331711.1(uncharacterized protein LOC117690965 [Crassostrea gigas])	None		0	0	0.43	0	0.3875
Contig00922.g6	GO:0003676(molecular_function:nucleic acid binding)			XP_034331711.1(uncharacterized protein LOC117690965 [Crassostrea gigas])	None		0.4275	0.1075	0.1025	0.385	0.2975
Contig00927.g1	GO:0016021(cellular_component:integral component of membrane)			OPL33773.1(hypothetical protein AM593_00621, partial [Mytilus galloprovincialis])	None	PF00041.22(fn3:Fibronectin type III domain); PF13895.7(Ig_2:Immunoglobulin domain); PF08205.13(C2-set_2:CD80-like C2-set immunoglobulin domain); PF13927.7(Ig_3:Immunoglobulin domain)	0	0.0125	0	0.215	0.2525
Contig00927.g2	None	None	None	None	None	None	0	0	0	0	0.96
Contig00932.g3				XP_022331571.1(uncharacterized protein LOC111129471 isoform X2 [Crassostrea virginica])	None		0.0325	0	0	0.105	0.63
Contig00938.g1				XP_034308992.1(uncharacterized protein LOC109618958 [Crassostrea gigas])	None		0	0	0	0	0
Contig00938.g2		map04320(Dorso-ventral axis formation)		XP_034329010.1(uncharacterized protein LOC117690081 [Crassostrea gigas])	None		0	0.01	0	0.1475	0.01
Contig00938.g4	GO:0016021(cellular_component:integral component of membrane)		ENOG410YHAE(S:Function unknown)	XP_033744443.1(uncharacterized protein LOC117330339 [Pecten maximus])	None		1.33	163.9	784.812	664.737	731.977
Contig00938.g7		map03018(RNA degradation); map03460(Fanconi anemia pathway); map03440(Homologous recombination)	COG0514(L:Replication, recombination and repair)	XP_033731641.1(mediator of RNA polymerase II transcription subunit 34-like, partial [Pecten maximus])	sp|Q9DEY9|BLM_XENLA(Bloom syndrome protein homolog OS=Xenopus laevis OX=8355 GN=blm PE=2 SV=1)	PF16124.6(RecQ_Zn_bind:RecQ zinc-binding)	0	0	0	0	0
Contig00947.g3	GO:0006310(biological_process:DNA recombination); GO:0015074(biological_process:DNA integration); GO:0003677(molecular_function:DNA binding)	map04512(ECM-receptor interaction)		XP_022311161.1(uncharacterized protein LOC111116456 [Crassostrea virginica])	None		0	0	0	0.0675	0
Contig00947.g4				XP_034319427.1(uncharacterized protein LOC117687268 [Crassostrea gigas])	None		0	0.0125	0	0	0
Contig00949.g1	None	None	None	None	None	None	0	0	0	0	0
Contig00949.g11	GO:0009263(biological_process:deoxyribonucleotide biosynthetic process)		ENOG4110V5U(S:Function unknown); COG2801(L:Replication, recombination and repair)	XP_033726785.1(uncharacterized protein F54H12.2-like [Pecten maximus])	None		0	0	0.0475	0.035	0
Contig00949.g13	GO:0015074(biological_process:DNA integration); GO:0003676(molecular_function:nucleic acid binding)		ENOG410ZJFY(S:Function unknown); ENOG41100TK(S:Function unknown); ENOG410ZJSU(S:Function unknown); ENOG4111MZ8(S:Function unknown); ENOG410ZHUB(S:Function unknown)	XP_020893633.1(uncharacterized protein LOC110232765 [Exaiptasia pallida])	None		0	0	0	0	0
Contig00949.g6	GO:0008270(molecular_function:zinc ion binding); GO:0003676(molecular_function:nucleic acid binding)			XP_033725284.1(uncharacterized protein LOC117315247 [Pecten maximus])	None		0	0	0.0475	0	0
Contig00949.g7				XP_033759171.1(piggyBac transposable element-derived protein 4-like [Pecten maximus])	None		0.1275	0.315	0	0.3825	0.0725
Contig00950.g1				OPL33916.1(hypothetical protein AM593_04499, partial [Mytilus galloprovincialis])	None		0	0	0	0	0
Contig00951.g1	GO:0006997(biological_process:nucleus organization); GO:0016021(cellular_component:integral component of membrane); GO:1902531(biological_process:regulation of intracellular signal transduction); GO:0003676(molecular_function:nucleic acid binding); GO:0005637(cellular_component:nuclear inner membrane)		ENOG411271T(S:Function unknown); ENOG4112AST(S:Function unknown); COG0642(T:Signal transduction mechanisms); ENOG4111M08(T:Signal transduction mechanisms); ENOG4111YPJ(S:Function unknown); ENOG4111H1J(S:Function unknown); ENOG410ZNGY(S:Function unknown)	XP_021371976.1(uncharacterized protein LOC110462369 [Mizuhopecten yessoensis])	None	PF09588.11(YqaJ:YqaJ-like viral recombinase domain)	0.4275	1.0325	0.415	2.73	2.1175
Contig00951.g2		map03410(Base excision repair)	ENOG41120A8(S:Function unknown); ENOG410ZJKV(S:Function unknown); ENOG410Y6H4(S:Function unknown); ENOG410YGF6(S:Function unknown)	XP_034320385.1(uncharacterized protein LOC105331900 isoform X1 [Crassostrea gigas])	sp|O00370|LORF2_HUMAN(LINE-1 retrotransposable element ORF2 protein OS=Homo sapiens OX=9606 PE=1 SV=1)		0	0	0.0925	0.0475	0.095
Contig00951.g3				XP_022306104.1(uncharacterized protein LOC111112685 isoform X1 [Crassostrea virginica])	None		0	0	0	0	0
Contig00953.g1				OPL20228.1(hypothetical protein AM593_08557, partial [Mytilus galloprovincialis])	None		0	0	0	0.0525	0
Contig00953.g3	None	None	None	None	None	None	0	0	0	0	0
Contig00953.g4	GO:0009395(biological_process:phospholipid catabolic process); GO:0004435(molecular_function:phosphatidylinositol phospholipase C activity); GO:0005509(molecular_function:calcium ion binding); GO:0035556(biological_process:intracellular signal transduction); GO:0016042(biological_process:lipid catabolic process)	map05214(Glioma); map05167(Kaposi sarcoma-associated herpesvirus infection); map04650(Natural killer cell mediated cytotoxicity); map04750(Inflammatory mediator regulation of TRP channels); map04015(Rap1 signaling pathway); map04014(Ras signaling pathway); map04659(Th17 cell differentiation); map04658(Th1 and Th2 cell differentiation); map05205(Proteoglycans in cancer); map04012(ErbB signaling pa…	ENOG410XPXE(T:Signal transduction mechanisms)	XP_022202112.1(1-phosphatidylinositol 4,5-bisphosphate phosphodiesterase gamma-1 [Nilaparvata lugens])	sp|P08487|PLCG1_BOVIN(1-phosphatidylinositol 4,5-bisphosphate phosphodiesterase gamma-1 OS=Bos taurus OX=9913 GN=PLCG1 PE=1 SV=1)	PF00017.25(SH2:SH2 domain); PF00643.25(zf-B_box:B-box zinc finger); PF01412.19(ArfGap:Putative GTPase activating protein for Arf)	0	0.54	1.035	1.055	1.635
Contig00953.g5	GO:0003677(molecular_function:DNA binding)		ENOG41129RV(S:Function unknown); ENOG4111KH4(S:Function unknown); ENOG410Z7UB(S:Function unknown)	KXJ16808.1(Transposable element Tcb2 transposase [Exaiptasia pallida])	sp|Q04202|TCB2_CAEBR(Transposable element Tcb2 transposase OS=Caenorhabditis briggsae OX=6238 PE=3 SV=1)	PF13358.7(DDE_3:DDE superfamily endonuclease)	1.28	0.3475	0.18	0.395	0.4425
Contig00953.g6	None	map05214(Glioma); map05167(Kaposi sarcoma-associated herpesvirus infection); map04650(Natural killer cell mediated cytotoxicity); map04750(Inflammatory mediator regulation of TRP channels); map04015(Rap1 signaling pathway); map04014(Ras signaling pathway); map04659(Th17 cell differentiation); map04658(Th1 and Th2 cell differentiation); map05205(Proteoglycans in cancer); map04012(ErbB signaling pa…	ENOG410XPXE(T:Signal transduction mechanisms)	None	None	PF00017.25(SH2:SH2 domain); PF00643.25(zf-B_box:B-box zinc finger); PF01412.19(ArfGap:Putative GTPase activating protein for Arf)	0	0	0	0.0725	0
Contig00953.g7	None	None	None	None	None	None	0	0	0	0	0
Contig00956.g1	GO:0003964(molecular_function:RNA-directed DNA polymerase activity)			OWF45126.1(RNA-directed DNA polymerase from mobile element jockey [Mizuhopecten yessoensis])	None		0	0.0675	0	0	0
Contig00956.g2		map00983(Drug metabolism - other enzymes)	COG2272(I:Lipid transport and metabolism)	XP_034321861.1(carboxylesterase 1C-like [Crassostrea gigas])	sp|P23141|EST1_HUMAN(Liver carboxylesterase 1 OS=Homo sapiens OX=9606 GN=CES1 PE=1 SV=2)	PF00135.29(COesterase:Carboxylesterase family); PF07859.14(Abhydrolase_3:alpha/beta hydrolase fold); PF00326.22(Peptidase_S9:Prolyl oligopeptidase family)	2.3375	10.9725	2.195	1.695	1.81
Contig00956.g3	None	None	None	None	None	None	0	0.485	0	0	0
Contig00956.g4	None			None	None	PF08693.11(SKG6:Transmembrane alpha-helix domain); PF02480.17(Herpes_gE:Alphaherpesvirus glycoprotein E)	0	0	0	0	0
Contig00956.g5	None	None	None	None	None	None	0	0.04	0	0.08	0.1325
Contig00958.g1				OPL21749.1(hypothetical protein AM593_02244, partial [Mytilus galloprovincialis])	None	PF00651.32(BTB:BTB/POZ domain)	0	0	0	0.2275	0
Contig00958.g2			ENOG410XQ3X(I:Lipid transport and metabolism)	OPL21657.1(hypothetical protein AM593_05881, partial [Mytilus galloprovincialis])	sp|F7ASZ0|BTBD3_CALJA(BTB/POZ domain-containing protein 3 OS=Callithrix jacchus OX=9483 GN=BTBD3 PE=2 SV=1)	PF07707.16(BACK:BTB And C-terminal Kelch)	0	0	0	0	0
Contig00958.g3			ENOG41129K5(S:Function unknown); ENOG41112VU(S:Function unknown); ENOG410ZPNQ(S:Function unknown)	XP_022098451.1(uncharacterized protein LOC110983474 [Acanthaster planci])	None		6.4875	0.87	1.5475	2.52	68.0075
Contig00958.g4			ENOG41118X7(S:Function unknown); ENOG4111I5T(S:Function unknown); ENOG410Y5PA(S:Function unknown); ENOG410Y1QH(S:Function unknown)	XP_021342821.1(uncharacterized protein LOC110443135 [Mizuhopecten yessoensis])	None		0.175	0.065	0.055	0.14	0.12
Contig00958.g5			ENOG410Y5PA(S:Function unknown); ENOG41118X7(S:Function unknown); ENOG4111I5T(S:Function unknown)	KXJ06661.1(hypothetical protein AC249_AIPGENE6377 [Exaiptasia pallida])	None		0	0.1425	0.125	0.235	0.0675
Contig00958.g6				KXJ06661.1(hypothetical protein AC249_AIPGENE6377 [Exaiptasia pallida])	None		0	0	0	0.2125	0
Contig00958.g9	GO:0004842(molecular_function:ubiquitin-protein transferase activity); GO:0016874(molecular_function:ligase activity); GO:0003676(molecular_function:nucleic acid binding); GO:0015074(biological_process:DNA integration)		COG2801(L:Replication, recombination and repair)	XP_022288793.1(uncharacterized protein LOC111100909 [Crassostrea virginica])	None		0	0	0	0	0
Contig00960.g2	GO:0016021(cellular_component:integral component of membrane)			OPL33576.1(hypothetical protein AM593_10183, partial [Mytilus galloprovincialis])	None	PF04970.14(LRAT:Lecithin retinol acyltransferase)	0	0.0125	0	0.025	0.055
Contig00960.g3	GO:0016021(cellular_component:integral component of membrane)			OPL33576.1(hypothetical protein AM593_10183, partial [Mytilus galloprovincialis])	None	PF04970.14(LRAT:Lecithin retinol acyltransferase)	0.11	0.045	0	0.09	0
Contig00960.g4	GO:0016021(cellular_component:integral component of membrane)			OPL33576.1(hypothetical protein AM593_10183, partial [Mytilus galloprovincialis])	None	PF04970.14(LRAT:Lecithin retinol acyltransferase); PF05903.15(Peptidase_C97:PPPDE putative peptidase domain)	0	0.02	0	0.02	0
Contig00960.g5	None	None	None	None	None	None	0	0	0	0	0
Contig00960.g6	None	None	None	None	None	None	1.44	2.685	0.26	1.39	1.0625
Contig00960.g7				XP_034305002.1(uncharacterized protein LOC105320884 [Crassostrea gigas])	None		0	0	0	0	0
Contig00961.g1	GO:0016021(cellular_component:integral component of membrane)		ENOG410XRJN(S:Function unknown); ENOG4111F5N(S:Function unknown); ENOG411017U(U:Intracellular trafficking, secretion, and vesicular transport)	OPL33812.1(hypothetical protein AM593_04678, partial [Mytilus galloprovincialis])	None	PF13927.7(Ig_3:Immunoglobulin domain); PF07679.17(I-set:Immunoglobulin I-set domain); PF08205.13(C2-set_2:CD80-like C2-set immunoglobulin domain); PF13895.7(Ig_2:Immunoglobulin domain); PF00047.26(ig:Immunoglobulin domain); PF07686.18(V-set:Immunoglobulin V-set domain); PF02440.16(Adeno_E3_CR1:Adenovirus E3 region protein CR1)	6.48	0	0	0.0425	0.1025
Contig00969.g1	GO:0003689(molecular_function:DNA clamp loader activity); GO:0005663(cellular_component:DNA replication factor C complex); GO:0006260(biological_process:DNA replication); GO:0005524(molecular_function:ATP binding)		ENOG410XP8M(O:Posttranslational modification, protein turnover, chaperones)	XP_021352272.1(chromosome transmission fidelity protein 18 homolog [Mizuhopecten yessoensis])	sp|Q6NU40|CTF18_XENLA(Chromosome transmission fidelity protein 18 homolog OS=Xenopus laevis OX=8355 GN=chtf18 PE=2 SV=1)	PF00004.30(AAA:ATPase family associated with various cellular activities (AAA)); PF13173.7(AAA_14:AAA domain); PF07728.15(AAA_5:AAA domain (dynein-related subfamily)); PF05496.13(RuvB_N:Holliday junction DNA helicase RuvB P-loop domain); PF13671.7(AAA_33:AAA domain); PF13191.7(AAA_16:AAA ATPase domain); PF13604.7(AAA_30:AAA domain); PF13238.7(AAA_18:AAA domain); PF03215.16(Rad17:Rad17 P-loop doma…	10.145	3.2625	1.8225	2.3125	2.9475
Contig00969.g2	GO:0003689(molecular_function:DNA clamp loader activity); GO:0005663(cellular_component:DNA replication factor C complex); GO:0006260(biological_process:DNA replication); GO:0005524(molecular_function:ATP binding)		ENOG410XP8M(O:Posttranslational modification, protein turnover, chaperones)	XP_033750100.1(chromosome transmission fidelity protein 18 homolog [Pecten maximus])	sp|Q6NU40|CTF18_XENLA(Chromosome transmission fidelity protein 18 homolog OS=Xenopus laevis OX=8355 GN=chtf18 PE=2 SV=1)		3.545	2.1525	1.15	1.7475	2.3775
Contig00972.g2				XP_021341469.1(uncharacterized protein LOC110442276 [Mizuhopecten yessoensis])	None	PF02023.18(SCAN:SCAN domain)	0	0	0.06	0.03	0
Contig00972.g3	GO:0004190(molecular_function:aspartic-type endopeptidase activity); GO:0008270(molecular_function:zinc ion binding); GO:0003676(molecular_function:nucleic acid binding)		COG2801(L:Replication, recombination and repair)	XP_033728208.1(uncharacterized protein LOC117317503 [Pecten maximus])	None	PF17921.2(Integrase_H2C2:Integrase zinc binding domain); PF13975.7(gag-asp_proteas:gag-polyprotein putative aspartyl protease); PF13650.7(Asp_protease_2:Aspartyl protease); PF08284.12(RVP_2:Retroviral aspartyl protease); PF09337.11(zf-H2C2:H2C2 zinc finger); PF09668.11(Asp_protease:Aspartyl protease)	0.015	0.0125	0	0.04	0
Contig00973.g1	None			None	None	PF13499.7(EF-hand_7:EF-hand domain pair)	0.39	0.3275	0.2525	172.268	4.255
Contig00973.g2	None			None	None	PF13676.7(TIR_2:TIR domain)	0.075	0.035	0.04	0.075	0.135
Contig00973.g3	GO:0016021(cellular_component:integral component of membrane)		COG0398(S:Function unknown)	XP_022329672.1(transmembrane protein 41B-like isoform X3 [Crassostrea virginica])	sp|Q5BJD5|TM41B_HUMAN(Transmembrane protein 41B OS=Homo sapiens OX=9606 GN=TMEM41B PE=1 SV=1)	PF09335.12(SNARE_assoc:SNARE associated Golgi protein)	11.685	4.9575	1.21	3.6	2.3075
Contig00979.g1		map05166(Human T-cell leukemia virus 1 infection); map04510(Focal adhesion); map05145(Toxoplasmosis); map05200(Pathways in cancer); map04064(NF-kappa B signaling pathway); map05222(Small cell lung cancer); map04621(NOD-like receptor signaling pathway); map01524(Platinum drug resistance); map04120(Ubiquitin mediated proteolysis); map04210(Apoptosis); map04217(Necroptosis); map04215(Apoptosis - mul…	ENOG410YPNM(S:Function unknown)	OPL32773.1(baculoviral cra_a iap repeat-containing isoform, partial [Mytilus galloprovincialis])	sp|Q9R0I6|XIAP_RAT(E3 ubiquitin-protein ligase XIAP OS=Rattus norvegicus OX=10116 GN=Xiap PE=2 SV=1)	PF00653.22(BIR:Inhibitor of Apoptosis domain)	0.6025	0.4775	0.225	2.2875	1.6675
Contig00979.g2		map05166(Human T-cell leukemia virus 1 infection); map05168(Herpes simplex virus 1 infection); map04214(Apoptosis - fly); map04510(Focal adhesion); map05145(Toxoplasmosis); map04390(Hippo signaling pathway); map05200(Pathways in cancer); map04064(NF-kappa B signaling pathway); map04668(TNF signaling pathway); map05131(Shigellosis); map05134(Legionellosis); map04621(NOD-like receptor signaling pat…	ENOG410YPNM(S:Function unknown)	XP_034335754.1(uncharacterized protein LOC117680471 [Crassostrea gigas])	sp|Q90660|BIR_CHICK(Inhibitor of apoptosis protein OS=Gallus gallus OX=9031 GN=ITA PE=2 SV=1)	PF00653.22(BIR:Inhibitor of Apoptosis domain)	0.1425	0.22	0.1675	2.4125	0.87
Contig00979.g3		map05166(Human T-cell leukemia virus 1 infection); map04510(Focal adhesion); map05145(Toxoplasmosis); map05200(Pathways in cancer); map04064(NF-kappa B signaling pathway); map05222(Small cell lung cancer); map04621(NOD-like receptor signaling pathway); map01524(Platinum drug resistance); map04120(Ubiquitin mediated proteolysis); map04210(Apoptosis); map04217(Necroptosis); map04215(Apoptosis - mul…	ENOG410YPNM(S:Function unknown)	OPL32773.1(baculoviral cra_a iap repeat-containing isoform, partial [Mytilus galloprovincialis])	sp|A9ULZ2|BIR7B_XENLA(Baculoviral IAP repeat-containing protein 7-B OS=Xenopus laevis OX=8355 GN=birc7-b PE=2 SV=2)	PF00653.22(BIR:Inhibitor of Apoptosis domain); PF13920.7(zf-C3HC4_3:Zinc finger, C3HC4 type (RING finger)); PF14447.7(Prok-RING_4:Prokaryotic RING finger family 4)	0	0.5075	1.2025	9.02	2.545
Contig00985.g1	GO:0016021(cellular_component:integral component of membrane)		ENOG4111FAF(S:Function unknown)	XP_011448456.2(uncharacterized protein LOC105343008 [Crassostrea gigas])	None		8.105	3.8625	4.4425	6.1575	4.525
Contig00985.g2	GO:0042981(biological_process:regulation of apoptotic process); GO:0008270(molecular_function:zinc ion binding)			OPL33555.1(hypothetical protein AM593_04533, partial [Mytilus galloprovincialis])	None		0.305	0.37	0.305	0.61	0.72
Contig00988.g3	GO:0008270(molecular_function:zinc ion binding)	map05206(MicroRNAs in cancer); map04361(Axon regeneration)		OPL21471.1(hypothetical protein AM593_00314, partial [Mytilus galloprovincialis])	None	PF18738.2(HEPN_DZIP3:DZIP3/ hRUL138-like HEPN)	0	0	0	0	0
Contig00988.g6	None			None	None	PF12796.8(Ank_2:Ankyrin repeats (3 copies)); PF13606.7(Ank_3:Ankyrin repeat); PF13857.7(Ank_5:Ankyrin repeats (many copies)); PF13637.7(Ank_4:Ankyrin repeats (many copies)); PF00023.31(Ank:Ankyrin repeat)	0	0	0	0.3775	0.06
Contig00988.g7	None			None	None	PF12796.8(Ank_2:Ankyrin repeats (3 copies)); PF13637.7(Ank_4:Ankyrin repeats (many copies)); PF13606.7(Ank_3:Ankyrin repeat); PF13857.7(Ank_5:Ankyrin repeats (many copies)); PF00023.31(Ank:Ankyrin repeat)	0.0525	0.145	0.0675	0.4175	0.3025
Contig00990.g2				XP_033753616.1(hemicentin-1-like isoform X15 [Pecten maximus])	None		0	1.225	0	0	0
Contig00993.g1				XP_022297526.1(uncharacterized protein LOC111106938 [Crassostrea virginica])	None		1.9175	1.115	1.3425	0.8575	0.9
Contig00993.g2	GO:0015074(biological_process:DNA integration); GO:0004190(molecular_function:aspartic-type endopeptidase activity); GO:0003676(molecular_function:nucleic acid binding)		COG2801(L:Replication, recombination and repair)	KXJ12376.1(Transposon Ty3-I Gag-Pol polyprotein [Exaiptasia pallida])	sp|P10394|POL4_DROME(Retrovirus-related Pol polyprotein from transposon 412 OS=Drosophila melanogaster OX=7227 GN=POL PE=4 SV=1)	PF17919.2(RT_RNaseH_2:RNase H-like domain found in reverse transcriptase); PF00078.28(RVT_1:Reverse transcriptase (RNA-dependent DNA polymerase)); PF17917.2(RT_RNaseH:RNase H-like domain found in reverse transcriptase); PF17921.2(Integrase_H2C2:Integrase zinc binding domain); PF00665.27(rve:Integrase core domain); PF09337.11(zf-H2C2:H2C2 zinc finger)	0.245	0.5725	0.205	0.5775	0.2725
Contig00993.g3	GO:0008270(molecular_function:zinc ion binding); GO:0003676(molecular_function:nucleic acid binding)			OWF37858.1(hypothetical protein KP79_PYT22648 [Mizuhopecten yessoensis])	None	PF00098.24(zf-CCHC:Zinc knuckle)	0.345	0	0	0	0
Contig00993.g4	GO:0008270(molecular_function:zinc ion binding); GO:0003676(molecular_function:nucleic acid binding)			OWF56159.1(hypothetical protein KP79_PYT00092 [Mizuhopecten yessoensis])	None	PF03732.18(Retrotrans_gag:Retrotransposon gag protein)	0.5125	0.725	0.3475	0.43	0.31
Contig00993.g5	GO:0016021(cellular_component:integral component of membrane)			OPL33576.1(hypothetical protein AM593_10183, partial [Mytilus galloprovincialis])	None	PF04970.14(LRAT:Lecithin retinol acyltransferase)	0.17	0.0525	0	0.27	0.045
Contig00993.g6	GO:0016021(cellular_component:integral component of membrane)			OPL33576.1(hypothetical protein AM593_10183, partial [Mytilus galloprovincialis])	None	PF04970.14(LRAT:Lecithin retinol acyltransferase)	0	0	0	0.055	0.115
Contig00993.g8	None	None	None	None	None	None	0	0.05	0.075	0	0
Contig00996.g1				OPL33111.1(hypothetical protein AM593_01041, partial [Mytilus galloprovincialis])	None		0.2275	2.2825	0.6775	4.9925	3.925
Contig01006.g2		map05164(Influenza A); map05162(Measles); map05160(Hepatitis C); map05168(Herpes simplex virus 1 infection); map05169(Epstein-Barr virus infection); map04621(NOD-like receptor signaling pathway)	COG5272(L:Replication, recombination and repair)	XP_022293871.1(2'-5'-oligoadenylate synthase 1A-like [Crassostrea virginica])	sp|Q05961|OAS1A_RAT(2'-5'-oligoadenylate synthase 1A OS=Rattus norvegicus OX=10116 GN=Oas1a PE=2 SV=1)	PF10421.10(OAS1_C:2'-5'-oligoadenylate synthetase 1, domain 2, C-terminus); PF01909.24(NTP_transf_2:Nucleotidyltransferase domain); PF18144.2(SMODS:Second Messenger Oligonucleotide or Dinucleotide Synthetase domain)	0.0625	0	0.015	0.8425	0.965
Contig01014.g1	None	None	None	None	None	None	0.105	0	0	0.0625	0
Contig01014.g2		map05206(MicroRNAs in cancer); map05165(Human papillomavirus infection); map04510(Focal adhesion); map04151(PI3K-Akt signaling pathway); map04512(ECM-receptor interaction)	ENOG410ZYS4(S:Function unknown)	OPL33289.1(tenascin-r, partial [Mytilus galloprovincialis])	sp|A2AV25|FBCD1_MOUSE(Fibrinogen C domain-containing protein 1 OS=Mus musculus OX=10090 GN=Fibcd1 PE=2 SV=1)	PF00147.19(Fibrinogen_C:Fibrinogen beta and gamma chains, C-terminal globular domain)	0	0.1625	0	0	0.055
Contig01014.g3			ENOG410ZYS4(S:Function unknown)	OPL33289.1(tenascin-r, partial [Mytilus galloprovincialis])	sp|P55918|MFAP4_BOVIN(Microfibril-associated glycoprotein 4 OS=Bos taurus OX=9913 GN=MFAP4 PE=1 SV=2)		0	0.035	0.1	0.2575	1.055
Contig01016.g1				XP_011443508.2(uncharacterized protein LOC105339602 [Crassostrea gigas])	None	PF02825.21(WWE:WWE domain); PF06701.14(MIB_HERC2:Mib_herc2)	9.015	4.32	2.4675	14.4975	8.5725
Contig01016.g2	GO:0045087(biological_process:innate immune response); GO:0007165(biological_process:signal transduction); GO:0050135(molecular_function:NAD(P)+ nucleosidase activity); GO:0005886(cellular_component:plasma membrane); GO:0016021(cellular_component:integral component of membrane); GO:0061809(molecular_function:NAD+ nucleotidase, cyclic ADP-ribose generating)	map05140(Leishmaniasis); map05142(Chagas disease (American trypanosomiasis)); map05144(Malaria); map05145(Toxoplasmosis); map05146(Amoebiasis); map05161(Hepatitis B); map05164(Influenza A); map05162(Measles); map04217(Necroptosis); map05135(Yersinia infection); map05134(Legionellosis); map04620(Toll-like receptor signaling pathway); map04621(NOD-like receptor signaling pathway); map05131(Shigello…		AGG10805.1(toll-like receptor g precursor [Mytilus galloprovincialis])	sp|V5NAL9|TLR4_PINIB(Toll-like receptor 4 OS=Pinctada imbricata OX=66713 PE=2 SV=1)		0	0	0	2.3825	0.895
Contig01016.g4	GO:0045087(biological_process:innate immune response); GO:0016021(cellular_component:integral component of membrane); GO:0007165(biological_process:signal transduction)	map05140(Leishmaniasis); map05142(Chagas disease (American trypanosomiasis)); map05144(Malaria); map05145(Toxoplasmosis); map05146(Amoebiasis); map05161(Hepatitis B); map05164(Influenza A); map05162(Measles); map04217(Necroptosis); map05135(Yersinia infection); map05134(Legionellosis); map04620(Toll-like receptor signaling pathway); map04621(NOD-like receptor signaling pathway); map05131(Shigello…	COG4886(S:Function unknown)	QDF46953.1(toll-like receptor W [Mytilus coruscus])	sp|V5NAL9|TLR4_PINIB(Toll-like receptor 4 OS=Pinctada imbricata OX=66713 PE=2 SV=1)	PF01582.21(TIR:TIR domain); PF13676.7(TIR_2:TIR domain)	0.2775	0	0.0975	3.7075	0.695
Contig01016.g5	GO:0045087(biological_process:innate immune response); GO:0007165(biological_process:signal transduction); GO:0050135(molecular_function:NAD(P)+ nucleosidase activity); GO:0005886(cellular_component:plasma membrane); GO:0016021(cellular_component:integral component of membrane); GO:0061809(molecular_function:NAD+ nucleotidase, cyclic ADP-ribose generating)	map05140(Leishmaniasis); map05142(Chagas disease (American trypanosomiasis)); map05144(Malaria); map05145(Toxoplasmosis); map05146(Amoebiasis); map05161(Hepatitis B); map05164(Influenza A); map05162(Measles); map04217(Necroptosis); map05135(Yersinia infection); map05134(Legionellosis); map04620(Toll-like receptor signaling pathway); map04621(NOD-like receptor signaling pathway); map05131(Shigello…	COG4886(S:Function unknown)	AGG10805.1(toll-like receptor g precursor [Mytilus galloprovincialis])	sp|V5NAL9|TLR4_PINIB(Toll-like receptor 4 OS=Pinctada imbricata OX=66713 PE=2 SV=1)		0.005	0.0025	0.02	3.275	0.39
Contig01017.g1	None	None	None	None	None	None	0	0	0.045	0	0.03
Contig01018.g1	None	None	None	None	None	None	0	1.96	0	0	0
Contig01019.g1			ENOG410Z2X5(S:Function unknown)	XP_034319308.1(uncharacterized protein LOC117687185 isoform X1 [Crassostrea gigas])	None	PF02992.15(Transposase_21:Transposase family tnp2); PF13960.7(DUF4218:Domain of unknown function (DUF4218)); PF06869.13(DUF1258:Protein of unknown function (DUF1258))	0.2775	0.8975	0.225	0.8	0.56
Contig01019.g2	None	None	None	None	None	None	0.2775	0.485	0.055	0.3975	0.3225
Contig01019.g3	GO:0016301(molecular_function:kinase activity); GO:0007165(biological_process:signal transduction); GO:0005509(molecular_function:calcium ion binding)			OPL24965.1(hypothetical protein AM593_01811, partial [Mytilus galloprovincialis])	sp|Q55E58|PATS1_DICDI(Probable serine/threonine-protein kinase pats1 OS=Dictyostelium discoideum OX=44689 GN=pats1 PE=3 SV=1)	PF16095.6(COR:C-terminal of Roc, COR, domain); PF08477.14(Roc:Ras of Complex, Roc, domain of DAPkinase)	0.0125	0	0.0075	0.45	0.2725
Contig01020.g1	GO:0016301(molecular_function:kinase activity); GO:0007165(biological_process:signal transduction)		ENOG4111ZXX(S:Function unknown)	OPL33115.1(neuralized pats1, partial [Mytilus galloprovincialis])	sp|Q54WS5|ROCO6_DICDI(Probable serine/threonine-protein kinase roco6 OS=Dictyostelium discoideum OX=44689 GN=roco6 PE=3 SV=1)	PF16095.6(COR:C-terminal of Roc, COR, domain); PF08477.14(Roc:Ras of Complex, Roc, domain of DAPkinase); PF13637.7(Ank_4:Ankyrin repeats (many copies)); PF12796.8(Ank_2:Ankyrin repeats (3 copies)); PF00023.31(Ank:Ankyrin repeat); PF13857.7(Ank_5:Ankyrin repeats (many copies)); PF13238.7(AAA_18:AAA domain)	0.01	0.105	0.1125	0.5875	0.47
Contig01022.g1	GO:0022857(molecular_function:transmembrane transporter activity); GO:0016021(cellular_component:integral component of membrane); GO:0006811(biological_process:ion transport); GO:0055085(biological_process:transmembrane transport); GO:0005886(cellular_component:plasma membrane)		ENOG410XRSF(S:Function unknown)	XP_021347212.1(solute carrier organic anion transporter family member 2A1-like [Mizuhopecten yessoensis])	sp|O94956|SO2B1_HUMAN(Solute carrier organic anion transporter family member 2B1 OS=Homo sapiens OX=9606 GN=SLCO2B1 PE=1 SV=2)	PF03137.21(OATP:Organic Anion Transporter Polypeptide (OATP) family); PF07690.17(MFS_1:Major Facilitator Superfamily); PF07648.16(Kazal_2:Kazal-type serine protease inhibitor domain)	0.2525	2.215	0.455	3.78	2.5775
Contig01023.g1	GO:0016021(cellular_component:integral component of membrane); GO:0007156(biological_process:homophilic cell adhesion via plasma membrane adhesion molecules); GO:0005509(molecular_function:calcium ion binding); GO:0005886(cellular_component:plasma membrane)		ENOG410XQHI(S:Function unknown)	XP_022309299.1(fat-like cadherin-related tumor suppressor homolog [Crassostrea virginica])	sp|Q5DRC9|PCDB5_PANTR(Protocadherin beta-5 OS=Pan troglodytes OX=9598 GN=PCDHB5 PE=3 SV=1)	PF00028.18(Cadherin:Cadherin domain)	0	0.1975	0.11	13.5925	9.1925
Contig01023.g2	GO:0016301(molecular_function:kinase activity)		ENOG410ZMSJ(S:Function unknown)	XP_034327614.1(uncharacterized protein LOC117689770 [Crassostrea gigas])	None	PF14712.7(Snapin_Pallidin:Snapin/Pallidin); PF01519.17(DUF16:Protein of unknown function DUF16); PF06160.13(EzrA:Septation ring formation regulator, EzrA)	0.4425	0.1725	0.045	0.07	0
Contig01023.g3	GO:0005576(cellular_component:extracellular region); GO:0005096(molecular_function:GTPase activator activity); GO:0030414(molecular_function:peptidase inhibitor activity); GO:0004867(molecular_function:serine-type endopeptidase inhibitor activity)			XP_006822461.1(PREDICTED: neurogenic locus notch homolog protein 1-like [Saccoglossus kowalevskii])	None	PF00095.22(WAP:WAP-type (Whey Acidic Protein) 'four-disulfide core')	0	0.015	0	0	0.0225
Contig01025.g1			ENOG410ZYS4(S:Function unknown)	OPL33849.1(fibrinogen-related protein, partial [Mytilus galloprovincialis])	sp|P19477|FIBA_APOPA(Fibrinogen-like protein A OS=Apostichopus parvimensis OX=1902835 PE=2 SV=1)	PF00147.19(Fibrinogen_C:Fibrinogen beta and gamma chains, C-terminal globular domain)	0.02	0.425	0.5775	2.0675	7.7125
Contig01025.g2			ENOG410ZYS4(S:Function unknown)	ADQ55811.1(fibrinogen-related protein, partial [Mytilus galloprovincialis])	sp|Q29042|FCN1_PIG(Ficolin-1 OS=Sus scrofa OX=9823 GN=FCN1 PE=1 SV=1)	PF00147.19(Fibrinogen_C:Fibrinogen beta and gamma chains, C-terminal globular domain)	0.145	0.155	0	0.7175	1.3175
Contig01025.g3				XP_033761518.1(uncharacterized protein LOC117343284 [Pecten maximus])	None	PF00078.28(RVT_1:Reverse transcriptase (RNA-dependent DNA polymerase))	0	0	0	0	0
Contig01026.g1	GO:0005125(molecular_function:cytokine activity); GO:0005576(cellular_component:extracellular region)	map04657(IL-17 signaling pathway); map05321(Inflammatory bowel disease (IBD)); map04659(Th17 cell differentiation); map04630(Jak-STAT signaling pathway); map04625(C-type lectin receptor signaling pathway); map04060(Cytokine-cytokine receptor interaction)		XP_034334329.1(uncharacterized protein LOC105336102 [Crassostrea gigas])	None		0.185	0	0	0	0
Contig01028.g2	GO:0004842(molecular_function:ubiquitin-protein transferase activity)		COG2940(S:Function unknown); ENOG410YJN5(S:Function unknown); ENOG410ZNVY(O:Posttranslational modification, protein turnover, chaperones)	KAF1389896.1(hypothetical protein PFLUV_G00052290 [Perca fluviatilis])	sp|Q7L622|G2E3_HUMAN(G2/M phase-specific E3 ubiquitin-protein ligase OS=Homo sapiens OX=9606 GN=G2E3 PE=1 SV=1)	PF00632.26(HECT:HECT-domain (ubiquitin-transferase))	7.4675	5.6825	3.3575	1.21	2.14
Contig01029.g3			ENOG411206Y(S:Function unknown)	XP_033731089.1(putative nuclease HARBI1 [Pecten maximus])	sp|Q6AZB8|HARB1_DANRE(Putative nuclease HARBI1 OS=Danio rerio OX=7955 GN=harbi1 PE=2 SV=1)	PF13359.7(DDE_Tnp_4:DDE superfamily endonuclease); PF01609.22(DDE_Tnp_1:Transposase DDE domain); PF04827.15(Plant_tran:Plant transposon protein)	0.25	0.06	0.015	0.015	0.2325
Contig01029.g4				XP_033738915.1(t-SNARE domain-containing protein 1-like [Pecten maximus])	None	PF13873.7(Myb_DNA-bind_5:Myb/SANT-like DNA-binding domain); PF00249.32(Myb_DNA-binding:Myb-like DNA-binding domain)	0.53	0.4975	0.835	0.52	0.4325
Contig01029.g5				OWF50015.1(hypothetical protein KP79_PYT00924 [Mizuhopecten yessoensis])	None		0	0	0	0	0
Contig01029.g6	None	None	None	None	None	None	5.5775	0.625	3.3675	2.3	7.3425
Contig01030.g1		map05168(Herpes simplex virus 1 infection); map04510(Focal adhesion); map05145(Toxoplasmosis); map04390(Hippo signaling pathway); map05200(Pathways in cancer); map04217(Necroptosis); map04668(TNF signaling pathway); map04621(NOD-like receptor signaling pathway); map01524(Platinum drug resistance); map04624(Toll and Imd signaling pathway); map05132(Salmonella infection); map04120(Ubiquitin mediate…	ENOG410YPNM(O:Posttranslational modification, protein turnover, chaperones)	OPL33585.1(hypothetical protein AM593_01348, partial [Mytilus galloprovincialis])	sp|A9ULZ2|BIR7B_XENLA(Baculoviral IAP repeat-containing protein 7-B OS=Xenopus laevis OX=8355 GN=birc7-b PE=2 SV=2)	PF00653.22(BIR:Inhibitor of Apoptosis domain)	1.28	0.9875	0.145	3.9675	1.7675
Contig01030.g2		map04120(Ubiquitin mediated proteolysis); map05200(Pathways in cancer); map05145(Toxoplasmosis); map04215(Apoptosis - multiple species); map05222(Small cell lung cancer)	ENOG410YPNM(O:Posttranslational modification, protein turnover, chaperones)	XP_034334359.1(baculoviral IAP repeat-containing protein 3-like isoform X2 [Crassostrea gigas])	sp|O62640|PIAP_PIG(Putative inhibitor of apoptosis OS=Sus scrofa OX=9823 GN=PIAP PE=2 SV=1)	PF13920.7(zf-C3HC4_3:Zinc finger, C3HC4 type (RING finger)); PF14447.7(Prok-RING_4:Prokaryotic RING finger family 4)	6.1375	5.2675	1.135	29.57	11.39
Contig01030.g3	GO:0004402(molecular_function:histone acetyltransferase activity); GO:0003712(molecular_function:transcription cofactor activity); GO:0005739(cellular_component:mitochondrion); GO:0000175(molecular_function:3'-5'-exoribonuclease activity); GO:0006355(biological_process:regulation of transcription, DNA-templated); GO:0008270(molecular_function:zinc ion binding); GO:0042025(cellular_component:host …	map04110(Cell cycle); map05166(Human T-cell leukemia virus 1 infection); map05164(Influenza A); map05165(Human papillomavirus infection); map05211(Renal cell carcinoma); map05161(Hepatitis B); map04350(TGF-beta signaling pathway); map04330(Notch signaling pathway); map05167(Kaposi sarcoma-associated herpesvirus infection); map04310(Wnt signaling pathway); map05215(Prostate cancer); map04922(Gluca…		XP_015203127.1(PREDICTED: uncharacterized protein LOC107077401 [Lepisosteus oculatus])	None		0.0075	0.015	0.0175	0.125	0.0275
Contig01030.g6			ENOG410ZYS4(S:Function unknown)	OPL32650.1(hypothetical protein AM593_10119, partial [Mytilus galloprovincialis])	sp|Q00546|TENR_CHICK(Tenascin-R OS=Gallus gallus OX=9031 GN=TNR PE=1 SV=1)	PF00147.19(Fibrinogen_C:Fibrinogen beta and gamma chains, C-terminal globular domain)	0	0	0	0	0.075
Contig01030.g7				OPL32650.1(hypothetical protein AM593_10119, partial [Mytilus galloprovincialis])	None		0	0	0	0	0.185
Contig01030.g8				XP_022300559.1(uncharacterized protein LOC111108778 [Crassostrea virginica])	None	PF18394.2(TBK1_CCD1:TANK-binding kinase 1 coiled-coil domain 1)	0.0325	0	0	0.1125	0.14
Contig01036.g2	None			None	None	PF09728.10(Taxilin:Myosin-like coiled-coil protein); PF00170.22(bZIP_1:bZIP transcription factor)	0	0	0.0825	0	0
Contig01040.g1	None			None	None	PF13637.7(Ank_4:Ankyrin repeats (many copies)); PF12796.8(Ank_2:Ankyrin repeats (3 copies)); PF13857.7(Ank_5:Ankyrin repeats (many copies)); PF13606.7(Ank_3:Ankyrin repeat); PF00023.31(Ank:Ankyrin repeat)	71.435	45.0325	13.9725	45.0975	32.205
Contig01040.g2	GO:0006310(biological_process:DNA recombination); GO:0015074(biological_process:DNA integration); GO:0003677(molecular_function:DNA binding)		ENOG410Y6J4(S:Function unknown)	XP_029181495.1(uncharacterized protein LOC114949250 [Acropora millepora])	None		0	0	0	0	0
Contig01042.g1		map05164(Influenza A); map05150(Staphylococcus aureus infection); map04080(Neuroactive ligand-receptor interaction); map04610(Complement and coagulation cascades)	COG5640(S:Function unknown)	XP_022312336.1(uncharacterized protein LOC111117491 isoform X1 [Crassostrea virginica])	sp|P06868|PLMN_BOVIN(Plasminogen OS=Bos taurus OX=9913 GN=PLG PE=1 SV=2)	PF00051.19(Kringle:Kringle domain); PF02140.19(Gal_Lectin:Galactose binding lectin domain)	0	0	0	0	0.0325
Contig01042.g2	GO:0004252(molecular_function:serine-type endopeptidase activity); GO:0004175(molecular_function:endopeptidase activity); GO:0007596(biological_process:blood coagulation); GO:0048771(biological_process:tissue remodeling); GO:0060716(biological_process:labyrinthine layer blood vessel development); GO:0045445(biological_process:myoblast differentiation); GO:0099183(biological_process:trans-synaptic…	map05164(Influenza A); map05150(Staphylococcus aureus infection); map04080(Neuroactive ligand-receptor interaction); map04610(Complement and coagulation cascades)	COG5640(S:Function unknown)	BAG35805.1(unnamed protein product [Homo sapiens])	sp|P00747|PLMN_HUMAN(Plasminogen OS=Homo sapiens OX=9606 GN=PLG PE=1 SV=2)	PF00051.19(Kringle:Kringle domain)	0	0.2175	0.0825	0	0.1775
Contig01042.g4				XP_034329502.1(uncharacterized protein LOC109620898 [Crassostrea gigas])	None		0	0	0	0	0
Contig01042.g5				XP_034329502.1(uncharacterized protein LOC109620898 [Crassostrea gigas])	None		0	0	0	0	0
Contig01042.g6	GO:0004252(molecular_function:serine-type endopeptidase activity); GO:0016021(cellular_component:integral component of membrane)	map05164(Influenza A); map05150(Staphylococcus aureus infection); map04080(Neuroactive ligand-receptor interaction); map04610(Complement and coagulation cascades)	COG5640(O:Posttranslational modification, protein turnover, chaperones)	XP_022321578.1(uncharacterized protein LOC111123495 [Crassostrea virginica])	sp|P00747|PLMN_HUMAN(Plasminogen OS=Homo sapiens OX=9606 GN=PLG PE=1 SV=2)	PF00051.19(Kringle:Kringle domain)	0	0	0	0	0.2175
Contig01043.g3	GO:0015074(biological_process:DNA integration); GO:0004190(molecular_function:aspartic-type endopeptidase activity); GO:0003676(molecular_function:nucleic acid binding)		COG2801(L:Replication, recombination and repair)	XP_034322680.1(uncharacterized protein K02A2.6-like [Crassostrea gigas])	sp|Q09575|YRD6_CAEEL(Uncharacterized protein K02A2.6 OS=Caenorhabditis elegans OX=6239 GN=K02A2.6 PE=4 SV=1)	PF13650.7(Asp_protease_2:Aspartyl protease); PF13975.7(gag-asp_proteas:gag-polyprotein putative aspartyl protease)	0.1225	0.2025	0.0575	0.42	0.4675
Contig01043.g6	GO:0015074(biological_process:DNA integration); GO:0005634(cellular_component:nucleus); GO:0004190(molecular_function:aspartic-type endopeptidase activity); GO:0003676(molecular_function:nucleic acid binding)			XP_029182288.1(uncharacterized protein K02A2.6-like [Acropora millepora])	None		0	0.7775	0.8575	2.5	5.0675
Contig01045.g4				XP_034303301.1(coiled-coil domain-containing protein 158-like isoform X7 [Crassostrea gigas])	None	PF15921.6(CCDC158:Coiled-coil domain-containing protein 158)	4.5125	12.61	1.38	5.0075	3.3675
Contig01045.g5				XP_021348407.1(uncharacterized protein LOC110447193 [Mizuhopecten yessoensis])	None		0.2175	0.915	0.1875	1.3625	1.935
Contig01047.g1			ENOG410ZMSJ(S:Function unknown)	XP_021368970.1(uncharacterized protein LOC110460413 [Mizuhopecten yessoensis])	None		0	0	0	0	0
Contig01053.g2	None	None	None	None	None	None	0	0	0	0	0
Contig01053.g3	None	None	None	None	None	None	22.7575	4.1825	3.75	7.0275	0.5625
Contig01054.g1	GO:0015074(biological_process:DNA integration); GO:0004190(molecular_function:aspartic-type endopeptidase activity); GO:0008270(molecular_function:zinc ion binding); GO:0003676(molecular_function:nucleic acid binding)			XP_033747875.1(uncharacterized protein LOC117332916 [Pecten maximus])	sp|Q99315|YG31B_YEAST(Transposon Ty3-G Gag-Pol polyprotein OS=Saccharomyces cerevisiae (strain ATCC 204508 / S288c) OX=559292 GN=TY3B-G PE=1 SV=3)	PF00078.28(RVT_1:Reverse transcriptase (RNA-dependent DNA polymerase)); PF13975.7(gag-asp_proteas:gag-polyprotein putative aspartyl protease)	0	0	0.0075	0.09	0.025
Contig01054.g3	GO:0015074(biological_process:DNA integration); GO:0003676(molecular_function:nucleic acid binding); GO:0006353(biological_process:DNA-templated transcription, termination)		ENOG410Z25J(S:Function unknown)	PFX12990.1(putative uncharacterized transposon-derived protein F54H12.3 [Stylophora pistillata])	None	PF02945.16(Endonuclease_7:Recombination endonuclease VII)	0	0.1	0.075	0.02	0.075
Contig01056.g1	None	None	None	None	None	None	0.0575	0.06	0	0	0.1575
Contig01056.g3	GO:0016021(cellular_component:integral component of membrane)			OPL33288.1(hypothetical protein AM593_02844, partial [Mytilus galloprovincialis])	None		0	0	0	0	0
Contig01059.g1			ENOG410Y0F2(S:Function unknown); ENOG410ZFVZ(S:Function unknown); ENOG4111H1J(S:Function unknown); ENOG4110T4A(S:Function unknown)	XP_034309021.1(uncharacterized protein LOC109621176 isoform X1 [Crassostrea gigas])	None		0.08	0.28	0.01	0.2125	0.07
Contig01061.g1	GO:0016021(cellular_component:integral component of membrane); GO:0005509(molecular_function:calcium ion binding)	map04979(Cholesterol metabolism); map05200(Pathways in cancer); map04340(Hedgehog signaling pathway); map04918(Thyroid hormone synthesis); map05010(Alzheimer disease); map05017(Spinocerebellar ataxia); map04928(Parathyroid hormone synthesis, secretion and action); map05225(Hepatocellular carcinoma); map05224(Breast cancer); map05226(Gastric cancer); map04150(mTOR signaling pathway); map04310(Wnt …	ENOG410XSY5(S:Function unknown); ENOG410YQ6J(S:Function unknown); ENOG410XP34(U:Intracellular trafficking, secretion, and vesicular transport)	XP_008192226.1(PREDICTED: low-density lipoprotein receptor-related protein 6 [Tribolium castaneum])	None	PF16472.6(DUF5050:Domain of unknown function (DUF5050)); PF00058.18(Ldl_recept_b:Low-density lipoprotein receptor repeat class B)	0	0	0	0.0775	0.1375
Contig01061.g2			ENOG410YXBM(S:Function unknown); ENOG410ZN3C(S:Function unknown); ENOG410XPR2(S:Function unknown); ENOG410XSY5(S:Function unknown); ENOG410XP34(S:Function unknown)	XP_033751321.1(hemicentin-1-like isoform X6 [Pecten maximus])	sp|Q9NZR2|LRP1B_HUMAN(Low-density lipoprotein receptor-related protein 1B OS=Homo sapiens OX=9606 GN=LRP1B PE=1 SV=2)	PF13927.7(Ig_3:Immunoglobulin domain); PF07679.17(I-set:Immunoglobulin I-set domain); PF00047.26(ig:Immunoglobulin domain); PF13895.7(Ig_2:Immunoglobulin domain); PF07686.18(V-set:Immunoglobulin V-set domain); PF16472.6(DUF5050:Domain of unknown function (DUF5050))	2.2725	6.0625	0.4675	1.8725	1.9925
Contig01062.g1	None	None	None	None	None	None	0.395	0	0	0.055	0.07
Contig01062.g2	GO:0008270(molecular_function:zinc ion binding)	map05206(MicroRNAs in cancer); map04361(Axon regeneration)		OPL33555.1(hypothetical protein AM593_04533, partial [Mytilus galloprovincialis])	None	PF06739.12(SBBP:Beta-propeller repeat)	0	0	0	0.0525	0.0225
Contig01062.g3	GO:0008270(molecular_function:zinc ion binding)			OPL33555.1(hypothetical protein AM593_04533, partial [Mytilus galloprovincialis])	None	PF00643.25(zf-B_box:B-box zinc finger); PF08450.13(SGL:SMP-30/Gluconolactonase/LRE-like region)	0.0225	0.025	0.03	0.5625	0.875
Contig01062.g4	GO:0008270(molecular_function:zinc ion binding)			OPL33555.1(hypothetical protein AM593_04533, partial [Mytilus galloprovincialis])	None	PF08450.13(SGL:SMP-30/Gluconolactonase/LRE-like region); PF06739.12(SBBP:Beta-propeller repeat); PF01436.22(NHL:NHL repeat)	0.1525	0	0	0	0.0825
Contig01062.g5	GO:0008270(molecular_function:zinc ion binding)			OPL33555.1(hypothetical protein AM593_04533, partial [Mytilus galloprovincialis])	None	PF00643.25(zf-B_box:B-box zinc finger)	0	0.0275	0	0.095	0.1125
Contig01063.g4	None	None	None	None	None	None	0	0	0.1075	5.4525	1.2925
Contig01066.g13	GO:0019073(biological_process:viral DNA genome packaging)		ENOG410Z2RQ(S:Function unknown); ENOG410ZQW1(S:Function unknown)	KXJ21095.1(hypothetical protein AC249_AIPGENE27778, partial [Exaiptasia pallida])	None		0	0	0	0	0
Contig01066.g3			COG0443(S:Function unknown)	OPL33410.1(hypothetical protein AM593_09575, partial [Mytilus galloprovincialis])	sp|Q8K0U4|HS12A_MOUSE(Heat shock 70 kDa protein 12A OS=Mus musculus OX=10090 GN=Hspa12a PE=1 SV=1)		0	0	0	0	0.05
Contig01066.g5			ENOG410Z25J(S:Function unknown); ENOG410YBKC(S:Function unknown)	XP_022323584.1(uncharacterized protein LOC111124728 [Crassostrea virginica])	None		0	0	0	0	0
Contig01066.g6	GO:0003676(molecular_function:nucleic acid binding)		ENOG410YBKC(S:Function unknown)	XP_033729707.1(uncharacterized protein LOC117318889 [Pecten maximus])	None	PF02229.17(PC4:Transcriptional Coactivator p15 (PC4))	0	0	0	0	0
Contig01066.g7	GO:0006352(biological_process:DNA-templated transcription, initiation); GO:0003677(molecular_function:DNA binding)	map05166(Human T-cell leukemia virus 1 infection); map05165(Human papillomavirus infection); map05203(Viral carcinogenesis); map03022(Basal transcription factors); map05016(Huntington disease); map05017(Spinocerebellar ataxia)	COG2101(S:Function unknown)	XP_022301153.1(TATA-box-binding protein 2-like [Crassostrea virginica])	sp|Q02879|TBP2_WHEAT(TATA-box-binding protein 2 OS=Triticum aestivum OX=4565 GN=TBP2 PE=2 SV=1)	PF00352.22(TBP:Transcription factor TFIID (or TATA-binding protein, TBP))	0	0	0	0	0
Contig01066.g8	GO:0015074(biological_process:DNA integration); GO:0003676(molecular_function:nucleic acid binding)	map05164(Influenza A); map04625(C-type lectin receptor signaling pathway); map05135(Yersinia infection); map04621(NOD-like receptor signaling pathway); map05131(Shigellosis); map05130(Pathogenic Escherichia coli infection); map05133(Pertussis); map05132(Salmonella infection); map04217(Necroptosis)	COG2801(S:Function unknown); ENOG410YCUX(S:Function unknown)	XP_022300804.1(uncharacterized protein LOC111109007 [Crassostrea virginica])	sp|P34457|YMD3_CAEEL(Putative uncharacterized transposon-derived protein F54H12.3 OS=Caenorhabditis elegans OX=6239 GN=F54H12.3 PE=5 SV=1)		0	0	0	0	0
Contig01066.g9				OWF47766.1(hypothetical protein KP79_PYT06224 [Mizuhopecten yessoensis])	None		0	0	0	0	0
Contig01072.g1			ENOG410ZMSJ(S:Function unknown)	XP_022290305.1(uncharacterized protein LOC111101944 [Crassostrea virginica])	None		0	0	0	0	0
Contig01072.g12	GO:0008270(molecular_function:zinc ion binding); GO:0003676(molecular_function:nucleic acid binding)			XP_033731346.1(uncharacterized protein LOC117320967 [Pecten maximus])	None	PF13975.7(gag-asp_proteas:gag-polyprotein putative aspartyl protease); PF13650.7(Asp_protease_2:Aspartyl protease)	0	0	0	0.025	0
Contig01072.g14	GO:0004930(molecular_function:G-protein coupled receptor activity); GO:0016021(cellular_component:integral component of membrane); GO:0016788(molecular_function:hydrolase activity, acting on ester bonds)	map00565(Ether lipid metabolism)		OWF47159.1(hypothetical protein KP79_PYT05356 [Mizuhopecten yessoensis])	None	PF13472.7(Lipase_GDSL_2:GDSL-like Lipase/Acylhydrolase family)	0	0	0	0.04	0
Contig01072.g15				XP_022307672.1(uncharacterized protein LOC111113672 [Crassostrea virginica])	None		0.175	0.125	0.115	0.2125	0.1175
Contig01072.g16			ENOG410XZ0G(S:Function unknown); ENOG410YF1G(S:Function unknown)	XP_022309638.1(uncharacterized protein LOC111115259 isoform X3 [Crassostrea virginica])	None		0.32	0.07	0.1675	0	0.23
Contig01072.g17				XP_022300559.1(uncharacterized protein LOC111108778 [Crassostrea virginica])	None		0	0	0	0	0.0575
Contig01072.g4	GO:0006281(biological_process:DNA repair); GO:0008270(molecular_function:zinc ion binding); GO:0003676(molecular_function:nucleic acid binding); GO:0003677(molecular_function:DNA binding)			XP_033727443.1(uncharacterized protein LOC117316785 [Pecten maximus])	None		0	0	0	0	0
Contig01074.g4			ENOG410ZJFY(S:Function unknown); ENOG4111MZ8(S:Function unknown)	XP_033729170.1(uncharacterized protein LOC117318276 [Pecten maximus])	None		0	0	0.0275	0.1025	0.07
Contig01074.g5			ENOG410Z6RE(S:Function unknown)	XP_033752795.1(uncharacterized protein LOC117336398 [Pecten maximus])	None	PF13359.7(DDE_Tnp_4:DDE superfamily endonuclease)	0.47	0.43	0.3575	0.435	0.2925
Contig01074.g6			ENOG410Z6RE(S:Function unknown)	XP_022320503.1(uncharacterized protein LOC111122814 [Crassostrea virginica])	None		1.27	1.9675	0.8575	1.8375	0.6175
Contig01074.g7				XP_033757982.1(uncharacterized protein LOC117340326 [Pecten maximus])	None		33.7975	13.315	5.7175	15.385	10.86
Contig01074.g8				XP_021342795.1(uncharacterized protein LOC110443119 [Mizuhopecten yessoensis])	None	PF02992.15(Transposase_21:Transposase family tnp2); PF13960.7(DUF4218:Domain of unknown function (DUF4218))	7.8325	2.1675	2.04	5.82	3.0825
Contig01074.g9			ENOG410Z6RE(S:Function unknown)	XP_034311965.1(uncharacterized protein LOC105330548 [Crassostrea gigas])	None	PF13359.7(DDE_Tnp_4:DDE superfamily endonuclease)	0.2825	0	0	0.24	0
Contig01079.g1	None			None	None	PF12796.8(Ank_2:Ankyrin repeats (3 copies)); PF13637.7(Ank_4:Ankyrin repeats (many copies)); PF00023.31(Ank:Ankyrin repeat); PF13606.7(Ank_3:Ankyrin repeat); PF13857.7(Ank_5:Ankyrin repeats (many copies))	138.2	75.2175	29.105	91.5425	71.8725
Contig01080.g6	None	None	None	None	None	None	487.887	1.51	0.4575	1.695	0.7175
Contig01080.g7	None	None	None	None	None	None	40.2225	1.1875	0.4675	1.2825	0.5125
Contig01085.g10			ENOG410Y7RH(S:Function unknown)	XP_033731910.1(uncharacterized protein LOC117321561 isoform X2 [Pecten maximus])	None		0.09	0	0	0.12	0.02
Contig01085.g5				XP_021346189.1(uncharacterized protein LOC110445735 [Mizuhopecten yessoensis])	None		0.0425	0.01	0	0.2925	0.1775
Contig01085.g7				XP_021346189.1(uncharacterized protein LOC110445735 [Mizuhopecten yessoensis])	None		0.385	0.1125	0.3075	0.2625	0.085
Contig01085.g8	GO:0004190(molecular_function:aspartic-type endopeptidase activity); GO:0008270(molecular_function:zinc ion binding); GO:0003676(molecular_function:nucleic acid binding)			XP_021353127.1(uncharacterized protein LOC110450170 [Mizuhopecten yessoensis])	sp|Q09PK2|APRV1_MOUSE(Retroviral-like aspartic protease 1 OS=Mus musculus OX=10090 GN=Asprv1 PE=1 SV=1)	PF13975.7(gag-asp_proteas:gag-polyprotein putative aspartyl protease); PF13650.7(Asp_protease_2:Aspartyl protease)	0.0525	0.0325	0.0425	0.0275	0.0075
Contig01085.g9				OWF47756.1(hypothetical protein KP79_PYT17582 [Mizuhopecten yessoensis])	None		0	0	0	0	0
Contig01087.g1	None	None	None	None	None	None	0	0	0	0.065	0
Contig01087.g2				XP_028395726.1(protein ANTAGONIST OF LIKE HETEROCHROMATIN PROTEIN 1-like [Dendronephthya gigantea])	None		0	0	0	0	0
Contig01089.g1	GO:0030158(molecular_function:protein xylosyltransferase activity); GO:0005044(molecular_function:scavenger receptor activity); GO:0016021(cellular_component:integral component of membrane); GO:0016020(cellular_component:membrane); GO:0004842(molecular_function:ubiquitin-protein transferase activity); GO:0006024(biological_process:glycosaminoglycan biosynthetic process)	map04970(Salivary secretion)	ENOG4111FP9(S:Function unknown); ENOG410Y9PD(S:Function unknown); ENOG410XQ7M(S:Function unknown)	XP_033733248.1(protein SLG1-like [Pecten maximus])	sp|Q7KVA1|XYLT_DROME(Xylosyltransferase oxt OS=Drosophila melanogaster OX=7227 GN=oxt PE=2 SV=1)	PF01822.20(WSC:WSC domain)	0	0.1925	0.05	1.3925	1.88
Contig01092.g1	GO:0016021(cellular_component:integral component of membrane); GO:0005509(molecular_function:calcium ion binding)	map04918(Thyroid hormone synthesis); map04979(Cholesterol metabolism); map04340(Hedgehog signaling pathway)	ENOG410XP34(S:Function unknown)	XP_027020362.1(low-density lipoprotein receptor-related protein 2 isoform X1 [Tachysurus fulvidraco])	None	PF00057.19(Ldl_recept_a:Low-density lipoprotein receptor domain class A)	0	0.435	4.145	4.7375	5.225
Contig01092.g3				XP_022316307.1(uncharacterized protein LOC111119996 [Crassostrea virginica])	None		0	0.0575	0	0.0575	0
Contig01093.g1	GO:0016021(cellular_component:integral component of membrane)			OPL33937.1(hypothetical protein AM593_06308, partial [Mytilus galloprovincialis])	None	PF13965.7(SID-1_RNA_chan:dsRNA-gated channel SID-1)	4.665	0.1275	0	0.7	0.49
Contig01094.g4			ENOG4111NX8(S:Function unknown); ENOG4112CHQ(S:Function unknown); ENOG410ZE3I(S:Function unknown)	XP_034318956.1(uncharacterized protein LOC117687023 [Crassostrea gigas])	None		0.0775	0.0275	0	0.1775	0.11
Contig01096.g1	GO:0090263(biological_process:positive regulation of canonical Wnt signaling pathway); GO:0061663(molecular_function:NEDD8 ligase activity); GO:0046673(biological_process:negative regulation of compound eye retinal cell programmed cell death); GO:0007289(biological_process:spermatid nucleus differentiation); GO:0007298(biological_process:border follicle cell migration); GO:0070936(biological_proc…	map04120(Ubiquitin mediated proteolysis); map05200(Pathways in cancer); map05145(Toxoplasmosis); map04215(Apoptosis - multiple species); map05222(Small cell lung cancer)	ENOG410YPNM(O:Posttranslational modification, protein turnover, chaperones)	XP_022903765.1(baculoviral IAP repeat-containing protein 2-like [Onthophagus taurus])	sp|P41436|IAP_GVCPM(Apoptosis inhibitor IAP OS=Cydia pomonella granulosis virus (isolate Mexico/1963) OX=654905 GN=IAP PE=4 SV=1)	PF00653.22(BIR:Inhibitor of Apoptosis domain)	0	0	0	0	0
Contig01096.g4	GO:0090263(biological_process:positive regulation of canonical Wnt signaling pathway); GO:0061663(molecular_function:NEDD8 ligase activity); GO:0046673(biological_process:negative regulation of compound eye retinal cell programmed cell death); GO:0007289(biological_process:spermatid nucleus differentiation); GO:0007298(biological_process:border follicle cell migration); GO:0070936(biological_proc…	map04120(Ubiquitin mediated proteolysis); map05200(Pathways in cancer); map05145(Toxoplasmosis); map04215(Apoptosis - multiple species); map05222(Small cell lung cancer)	ENOG410YPNM(O:Posttranslational modification, protein turnover, chaperones)	XP_021938294.1(baculoviral IAP repeat-containing protein 3-like [Zootermopsis nevadensis])	sp|Q24306|DIAP1_DROME(Death-associated inhibitor of apoptosis 1 OS=Drosophila melanogaster OX=7227 GN=Diap1 PE=1 SV=2)	PF00653.22(BIR:Inhibitor of Apoptosis domain)	0	0	0	0	0
Contig01096.g5	GO:0004725(molecular_function:protein tyrosine phosphatase activity); GO:0016021(cellular_component:integral component of membrane); GO:0005509(molecular_function:calcium ion binding); GO:0003677(molecular_function:DNA binding)		ENOG410ZVGI(O:Posttranslational modification, protein turnover, chaperones); COG4886(O:Posttranslational modification, protein turnover, chaperones); ENOG4111N04(S:Function unknown)	XP_022800134.1(LOW QUALITY PROTEIN: tyrosine-protein phosphatase Lar-like, partial [Stylophora pistillata])	sp|Q6WRI0|IGS10_HUMAN(Immunoglobulin superfamily member 10 OS=Homo sapiens OX=9606 GN=IGSF10 PE=1 SV=1)	PF07679.17(I-set:Immunoglobulin I-set domain); PF13927.7(Ig_3:Immunoglobulin domain); PF13895.7(Ig_2:Immunoglobulin domain); PF00047.26(ig:Immunoglobulin domain); PF00092.29(VWA:von Willebrand factor type A domain); PF08205.13(C2-set_2:CD80-like C2-set immunoglobulin domain); PF16681.6(Ig_5:Ig-like domain on T-cell surface glycoprotein CD3 epsilon chain)	15.2325	3.0075	5.8975	8.425	6.89
Contig01099.g10				XP_034312274.1(uncharacterized protein LOC105323876 isoform X1 [Crassostrea gigas])	None		0.3325	0.1025	0.2075	0.5525	0.2325
Contig01099.g2	GO:0015074(biological_process:DNA integration); GO:0004190(molecular_function:aspartic-type endopeptidase activity); GO:0008270(molecular_function:zinc ion binding); GO:0003676(molecular_function:nucleic acid binding)			XP_022308069.1(uncharacterized protein K02A2.6-like [Crassostrea virginica])	sp|Q09575|YRD6_CAEEL(Uncharacterized protein K02A2.6 OS=Caenorhabditis elegans OX=6239 GN=K02A2.6 PE=4 SV=1)	PF17919.2(RT_RNaseH_2:RNase H-like domain found in reverse transcriptase); PF17917.2(RT_RNaseH:RNase H-like domain found in reverse transcriptase); PF00078.28(RVT_1:Reverse transcriptase (RNA-dependent DNA polymerase)); PF17921.2(Integrase_H2C2:Integrase zinc binding domain); PF00665.27(rve:Integrase core domain); PF09337.11(zf-H2C2:H2C2 zinc finger)	0	0.2525	0.0875	0.7325	0.21
Contig01099.g5	None	None	None	None	None	None	0.16	0	0	0.045	0
Contig01099.g6	None	None	None	None	None	None	0.3175	0.1575	0	0.1925	0.0175
Contig01099.g7	None	None	None	None	None	None	0.7125	0.2625	0.06	0	0.0675
Contig01102.g1				XP_020900102.1(integumentary mucin C.1 [Exaiptasia pallida])	None		6.0575	4.0325	1.785	4.9525	2.11
Contig01102.g3	None	None	None	None	None	None	0	0.2975	0	0	0
Contig01108.g2				XP_033729013.1(uncharacterized protein LOC117318120 [Pecten maximus])	None		0	0	0	0	0
Contig01109.g2	GO:0003676(molecular_function:nucleic acid binding); GO:0016788(molecular_function:hydrolase activity, acting on ester bonds); GO:0008270(molecular_function:zinc ion binding)			XP_033113748.1(uncharacterized protein LOC117114252 [Anneissia japonica])	None	PF13472.7(Lipase_GDSL_2:GDSL-like Lipase/Acylhydrolase family); PF00657.23(Lipase_GDSL:GDSL-like Lipase/Acylhydrolase)	16.3875	5.055	2.535	12.505	4.94
Contig01109.g3			ENOG410XZ0G(S:Function unknown); ENOG410YF1G(S:Function unknown)	XP_034299600.1(uncharacterized protein LOC117680990 [Crassostrea gigas])	None		0.0525	0.0925	0.0775	0.2975	0.14
Contig01111.g1	GO:0016021(cellular_component:integral component of membrane)			OPL32839.1(hypothetical protein AM593_10376, partial [Mytilus galloprovincialis])	None		0	0.325	0.1575	0.5	0.2325
Contig01111.g2			ENOG4111K5V(S:Function unknown)	XP_022331766.1(uncharacterized protein LOC111129604 [Crassostrea virginica])	None		0.6	0.3875	0.1125	0.57	0.1925
Contig01111.g3	GO:0032502(biological_process:developmental process); GO:0016021(cellular_component:integral component of membrane); GO:0048029(molecular_function:monosaccharide binding); GO:0005615(cellular_component:extracellular space)			OPL32839.1(hypothetical protein AM593_10376, partial [Mytilus galloprovincialis])	None		0	0.2325	0.1675	1.07	0
Contig01111.g4				OPL32807.1(hypothetical protein AM593_05891, partial [Mytilus galloprovincialis])	None	PF18738.2(HEPN_DZIP3:DZIP3/ hRUL138-like HEPN); PF00910.23(RNA_helicase:RNA helicase); PF03266.16(NTPase_1:NTPase); PF13191.7(AAA_16:AAA ATPase domain)	0	0.0225	0	0.215	0.2375
Contig01111.g5				OPL21858.1(hypothetical protein AM593_00110, partial [Mytilus galloprovincialis])	None	PF12796.8(Ank_2:Ankyrin repeats (3 copies)); PF13606.7(Ank_3:Ankyrin repeat); PF13637.7(Ank_4:Ankyrin repeats (many copies)); PF13857.7(Ank_5:Ankyrin repeats (many copies)); PF00023.31(Ank:Ankyrin repeat)	0	0	0	0.115	0.1475
Contig01113.g1	GO:0008270(molecular_function:zinc ion binding); GO:0003676(molecular_function:nucleic acid binding)			XP_022322057.1(LOW QUALITY PROTEIN: uncharacterized protein LOC111123786 [Crassostrea virginica])	None	PF14893.7(PNMA:PNMA)	0	0	0	0	0
Contig01113.g4				XP_033731546.1(uncharacterized protein LOC117321188 [Pecten maximus])	None		0.865	0	0	0	0.1575
Contig01113.g5	GO:0016301(molecular_function:kinase activity); GO:0007165(biological_process:signal transduction)			OPL33282.1(hypothetical protein AM593_08036, partial [Mytilus galloprovincialis])	None		0	0	0.34	0.2275	0.21
Contig01113.g6	None	None	None	None	None	None	0.125	0.2775	0.365	0	0
Contig01118.g2				XP_034329010.1(uncharacterized protein LOC117690081 [Crassostrea gigas])	None		0	0	0	0	0
Contig01123.g1			ENOG410Z6RE(S:Function unknown)	XP_021361830.1(uncharacterized protein LOC110455789 [Mizuhopecten yessoensis])	None		0	0	0	0.0625	0
Contig01124.g1	GO:0071936(molecular_function:coreceptor activity involved in Wnt signaling pathway); GO:0016021(cellular_component:integral component of membrane); GO:0003677(molecular_function:DNA binding); GO:0042813(molecular_function:Wnt-activated receptor activity); GO:0060070(biological_process:canonical Wnt signaling pathway); GO:0005509(molecular_function:calcium ion binding); GO:0005886(cellular_compon…	map05200(Pathways in cancer); map05010(Alzheimer disease); map05017(Spinocerebellar ataxia); map04928(Parathyroid hormone synthesis, secretion and action); map05225(Hepatocellular carcinoma); map05224(Breast cancer); map05226(Gastric cancer); map04150(mTOR signaling pathway); map04310(Wnt signaling pathway)	ENOG410XSY5(S:Function unknown)	XP_020617722.1(low-density lipoprotein receptor-like [Orbicella faveolata])	sp|O75581|LRP6_HUMAN(Low-density lipoprotein receptor-related protein 6 OS=Homo sapiens OX=9606 GN=LRP6 PE=1 SV=2)	PF00058.18(Ldl_recept_b:Low-density lipoprotein receptor repeat class B); PF16472.6(DUF5050:Domain of unknown function (DUF5050)); PF08450.13(SGL:SMP-30/Gluconolactonase/LRE-like region)	14.175	3.865	8.47	9.87	2.2925
Contig01128.g1	GO:0015074(biological_process:DNA integration); GO:0004190(molecular_function:aspartic-type endopeptidase activity); GO:0008270(molecular_function:zinc ion binding); GO:0003676(molecular_function:nucleic acid binding)			XP_014367806.1(PREDICTED: uncharacterized protein LOC106718269 [Papilio machaon])	sp|Q66H30|GIN1_RAT(Gypsy retrotransposon integrase-like protein 1 OS=Rattus norvegicus OX=10116 GN=GIN1 PE=2 SV=1)	PF17921.2(Integrase_H2C2:Integrase zinc binding domain)	0.0325	0	0	0.0825	0.0125
Contig01128.g2	GO:0015074(biological_process:DNA integration); GO:0004190(molecular_function:aspartic-type endopeptidase activity); GO:0008270(molecular_function:zinc ion binding); GO:0003676(molecular_function:nucleic acid binding)		COG2801(L:Replication, recombination and repair)	GBM60193.1(Retrovirus-related Pol polyprotein from transposon 412 [Araneus ventricosus])	None		0.0975	0	0	0	0
Contig01128.g3	GO:0051260(biological_process:protein homooligomerization)			XP_033737465.1(trichohyalin-like [Pecten maximus])	sp|Q4G0X4|KCD21_HUMAN(BTB/POZ domain-containing protein KCTD21 OS=Homo sapiens OX=9606 GN=KCTD21 PE=1 SV=1)	PF02214.23(BTB_2:BTB/POZ domain)	0.17	0.0725	0.05	0.105	0.0175
Contig01129.g1	None			None	None	PF08477.14(Roc:Ras of Complex, Roc, domain of DAPkinase)	0	0	0.4825	0	0.505
Contig01129.g2	GO:0004713(molecular_function:protein tyrosine kinase activity); GO:0015349(molecular_function:thyroid hormone transmembrane transporter activity); GO:0005524(molecular_function:ATP binding); GO:0005887(cellular_component:integral component of plasma membrane); GO:0015173(molecular_function:aromatic amino acid transmembrane transporter activity)		ENOG4111K5V(S:Function unknown)	XP_029198400.1(uncharacterized protein LOC114963363 [Acropora millepora])	sp|P14381|YTX2_XENLA(Transposon TX1 uncharacterized 149 kDa protein OS=Xenopus laevis OX=8355 PE=4 SV=1)	PF00078.28(RVT_1:Reverse transcriptase (RNA-dependent DNA polymerase))	0	0	0	0	0
Contig01131.g1	GO:0004190(molecular_function:aspartic-type endopeptidase activity)			OWF47758.1(hypothetical protein KP79_PYT17578 [Mizuhopecten yessoensis])	None	PF13975.7(gag-asp_proteas:gag-polyprotein putative aspartyl protease); PF09668.11(Asp_protease:Aspartyl protease); PF13650.7(Asp_protease_2:Aspartyl protease)	0.12	0.5825	0.12	1.39	0.3675
Contig01131.g12	None	None	None	None	None	None	0	0.0525	0.05	0.2525	0.0075
Contig01131.g14	GO:0016787(molecular_function:hydrolase activity)		COG0412(Q:Secondary metabolites biosynthesis, transport and catabolism)	XP_028396670.1(uncharacterized protein LOC114520569 [Dendronephthya gigantea])	None	PF01738.19(DLH:Dienelactone hydrolase family)	0	0	0	0	0
Contig01131.g15			ENOG4112AST(S:Function unknown); COG5034(B:Chromatin structure and dynamics); ENOG410XT0R(S:Function unknown)	XP_014678535.1(PREDICTED: uncharacterized protein LOC106818334 [Priapulus caudatus])	None	PF09588.11(YqaJ:YqaJ-like viral recombinase domain)	0	0	0	0	0
Contig01131.g16	GO:0016021(cellular_component:integral component of membrane)			XP_014678536.1(PREDICTED: uncharacterized protein LOC106818335 [Priapulus caudatus])	None	PF13359.7(DDE_Tnp_4:DDE superfamily endonuclease)	0.32	0.185	0	0.1075	0.0975
Contig01131.g3			ENOG4111IWV(S:Function unknown); ENOG4111V7I(S:Function unknown)	XP_014678536.1(PREDICTED: uncharacterized protein LOC106818335 [Priapulus caudatus])	None	PF13613.7(HTH_Tnp_4:Helix-turn-helix of DDE superfamily endonuclease); PF13359.7(DDE_Tnp_4:DDE superfamily endonuclease)	9.495	1.0475	0.5025	1.135	0.2925
Contig01131.g6	GO:0006281(biological_process:DNA repair); GO:0008270(molecular_function:zinc ion binding); GO:0003676(molecular_function:nucleic acid binding); GO:0003677(molecular_function:DNA binding)			XP_034324962.1(uncharacterized protein LOC117689141 [Crassostrea gigas])	None		0	0	0	0	0.0025
Contig01131.g7	GO:0008270(molecular_function:zinc ion binding); GO:0003676(molecular_function:nucleic acid binding)			XP_034324962.1(uncharacterized protein LOC117689141 [Crassostrea gigas])	None		0	0.0275	0.0425	0.245	0.1475
Contig01131.g8	GO:0016787(molecular_function:hydrolase activity)		COG0412(Q:Secondary metabolites biosynthesis, transport and catabolism)	XP_033727156.1(protein usf-like [Pecten maximus])	sp|P46209|USF_AQUPY(Protein usf OS=Aquifex pyrophilus OX=2714 GN=usf PE=4 SV=1)	PF01738.19(DLH:Dienelactone hydrolase family)	0.235	0.125	0.0725	0.38	0.7325
Contig01131.g9			ENOG4112AST(S:Function unknown); ENOG410XT0R(S:Function unknown); COG5034(B:Chromatin structure and dynamics); ENOG410YXT3(S:Function unknown)	XP_014678535.1(PREDICTED: uncharacterized protein LOC106818334 [Priapulus caudatus])	None	PF09588.11(YqaJ:YqaJ-like viral recombinase domain)	2.8125	0.29	0.155	0.3275	0.1725
Contig01132.g1	None	None	None	None	None	None	0	0	0	0	0
Contig01132.g3	None	None	None	None	None	None	0	0	0	0	0
Contig01132.g6			ENOG4111I5T(S:Function unknown); ENOG410Y1QH(S:Function unknown)	XP_022301073.1(uncharacterized protein LOC111109279 [Crassostrea virginica])	None		0	0	0	0	0
Contig01136.g1			ENOG410ZJFY(S:Function unknown); ENOG4111MZ8(S:Function unknown); ENOG41100TK(S:Function unknown); ENOG410ZHUB(S:Function unknown); ENOG410ZJSU(S:Function unknown)	XP_020893633.1(uncharacterized protein LOC110232765 [Exaiptasia pallida])	None		154.99	41.4625	19.395	27.4375	18.9375
Contig01136.g4				XP_022312591.1(uncharacterized protein LOC111117713 [Crassostrea virginica])	None		0	0	0	0	0
Contig01136.g5	GO:0006310(biological_process:DNA recombination); GO:0005737(cellular_component:cytoplasm); GO:0009378(molecular_function:four-way junction helicase activity); GO:0006281(biological_process:DNA repair); GO:0005694(cellular_component:chromosome); GO:0032508(biological_process:DNA duplex unwinding); GO:0000724(biological_process:double-strand break repair via homologous recombination); GO:0003676(m…		COG0514(L:Replication, recombination and repair)	XP_014669492.1(PREDICTED: ATP-dependent DNA helicase Q-like SIM [Priapulus caudatus])	sp|Q9DEY9|BLM_XENLA(Bloom syndrome protein homolog OS=Xenopus laevis OX=8355 GN=blm PE=2 SV=1)	PF00271.32(Helicase_C:Helicase conserved C-terminal domain)	4.04	0.315	0.3075	0.3375	0.335
Contig01136.g8	GO:0015074(biological_process:DNA integration); GO:0003676(molecular_function:nucleic acid binding)			XP_034315700.1(uncharacterized protein LOC117685422 [Crassostrea gigas])	None		0	0	0.035	0	0
Contig01138.g1	GO:0003678(molecular_function:DNA helicase activity); GO:0006310(biological_process:DNA recombination); GO:0000723(biological_process:telomere maintenance); GO:0005524(molecular_function:ATP binding); GO:0006281(biological_process:DNA repair)		COG0507(L:Replication, recombination and repair)	XP_032415701.1(uncharacterized protein LOC116718128 [Xiphophorus hellerii])	sp|Q5AXT5|PIF1_EMENI(ATP-dependent DNA helicase PIF1 OS=Emericella nidulans (strain FGSC A4 / ATCC 38163 / CBS 112.46 / NRRL 194 / M139) OX=227321 GN=pif1 PE=3 SV=2)	PF05970.15(PIF1:PIF1-like helicase)	0.025	0	0.015	0	0.0125
Contig01138.g12	None	None	None	None	None	None	0.19	0.1425	0.0725	0.115	0.0675
Contig01138.g15	None			None	None	PF13857.7(Ank_5:Ankyrin repeats (many copies)); PF13637.7(Ank_4:Ankyrin repeats (many copies)); PF12796.8(Ank_2:Ankyrin repeats (3 copies)); PF00023.31(Ank:Ankyrin repeat); PF13606.7(Ank_3:Ankyrin repeat)	3.24	2.715	0.4825	4.085	1.3275
Contig01138.g6	GO:0003676(molecular_function:nucleic acid binding)		ENOG410XRA9(S:Function unknown); ENOG410XQCA(S:Function unknown); COG1132(V:Defense mechanisms)	OPL21745.1(hypothetical protein AM593_07075, partial [Mytilus galloprovincialis])	None	PF02992.15(Transposase_21:Transposase family tnp2); PF06869.13(DUF1258:Protein of unknown function (DUF1258))	0.1625	0.1775	0.015	0.2775	0.025
Contig01139.g2			ENOG410ZN3C(S:Function unknown); COG5640(S:Function unknown); ENOG410ZVGI(S:Function unknown)	XP_033724567.1(uncharacterized protein LOC117314609 [Pecten maximus])	sp|B3EWZ3|CADN_ACRMI(Coadhesin (Fragment) OS=Acropora millepora OX=45264 PE=1 SV=1)	PF00090.20(TSP_1:Thrombospondin type 1 domain); PF19028.1(TSP1_spondin:Spondin-like TSP1 domain); PF19030.1(TSP1_ADAMTS:Thrombospondin type 1 domain); PF19035.1(TSP1_CCN:CCN3 Nov like TSP1 domain)	1.0975	0.8475	0.0975	0.4525	3.935
Contig01139.g4				OPL20378.1(hypothetical protein AM593_03807, partial [Mytilus galloprovincialis])	sp|B3EWZ3|CADN_ACRMI(Coadhesin (Fragment) OS=Acropora millepora OX=45264 PE=1 SV=1)	PF00090.20(TSP_1:Thrombospondin type 1 domain); PF19030.1(TSP1_ADAMTS:Thrombospondin type 1 domain)	0.5175	0.615	0.105	0.1375	3.195
Contig01140.g1	GO:0005737(cellular_component:cytoplasm); GO:0016787(molecular_function:hydrolase activity); GO:0005634(cellular_component:nucleus); GO:0006309(biological_process:apoptotic DNA fragmentation); GO:0003676(molecular_function:nucleic acid binding)			XP_021357728.1(uncharacterized protein LOC110453200 [Mizuhopecten yessoensis])	None		0	0.1575	0	0.405	0
Contig01141.g2				XP_034338417.1(uncharacterized protein LOC117692933 [Crassostrea gigas])	None		0	0	0	0.09	0
Contig01142.g2				XP_009064450.1(hypothetical protein LOTGIDRAFT_168316 [Lottia gigantea])	None		0	0	0	0	0
Contig01142.g4	GO:0005737(cellular_component:cytoplasm); GO:0018107(biological_process:peptidyl-threonine phosphorylation); GO:0018105(biological_process:peptidyl-serine phosphorylation); GO:0005634(cellular_component:nucleus); GO:0004674(molecular_function:protein serine/threonine kinase activity); GO:0004713(molecular_function:protein tyrosine kinase activity); GO:0005524(molecular_function:ATP binding)			XP_009064450.1(hypothetical protein LOTGIDRAFT_168316 [Lottia gigantea])	None		14.095	16.3375	8.6325	29.4625	16.38
Contig01142.g7	GO:0005737(cellular_component:cytoplasm); GO:0018107(biological_process:peptidyl-threonine phosphorylation); GO:0018105(biological_process:peptidyl-serine phosphorylation); GO:0005634(cellular_component:nucleus); GO:0004674(molecular_function:protein serine/threonine kinase activity); GO:0004713(molecular_function:protein tyrosine kinase activity); GO:0005524(molecular_function:ATP binding)	map04218(Cellular senescence)		XP_009064450.1(hypothetical protein LOTGIDRAFT_168316 [Lottia gigantea])	None		0.985	0.24	0.245	0.6575	0.445
Contig01146.g2	GO:0003676(molecular_function:nucleic acid binding)		ENOG410XZ0G(S:Function unknown); ENOG410ZV88(S:Function unknown); ENOG410YF1G(S:Function unknown)	XP_034316347.1(uncharacterized protein LOC117685881 [Crassostrea gigas])	None		0.5225	0.2975	0.3675	0.9675	0.6075
Contig01146.g3			ENOG410Y4JH(S:Function unknown)	XP_033730248.1(sodium-dependent glucose transporter 1A-like [Pecten maximus])	sp|Q5TF39|MFS4B_HUMAN(Sodium-dependent glucose transporter 1 OS=Homo sapiens OX=9606 GN=MFSD4B PE=1 SV=1)	PF07690.17(MFS_1:Major Facilitator Superfamily); PF06779.15(MFS_4:Uncharacterised MFS-type transporter YbfB)	0	1.4075	0.6575	0.3775	0.58
Contig01146.g4				OPL32885.1(hypothetical protein AM593_10003, partial [Mytilus galloprovincialis])	None	PF17517.3(IgGFc_binding:IgGFc binding protein)	0	0	0	0.63	1.205
Contig01156.g1				XP_033729338.1(uncharacterized protein LOC117318464 [Pecten maximus])	None		0.015	0.075	0.01	0.095	0.04
Contig01156.g2	None	None	None	None	None	None	0	0	0	0	0
Contig01158.g2			ENOG410XWKQ(S:Function unknown)	XP_033731021.1(uncharacterized protein KIAA1958 homolog [Pecten maximus])	None	PF12012.9(DUF3504:Domain of unknown function (DUF3504))	0	0	0	0.055	0
Contig01158.g3	GO:0006355(biological_process:regulation of transcription, DNA-templated); GO:0003676(molecular_function:nucleic acid binding)			XP_021363676.1(glutamine-rich protein 1-like [Mizuhopecten yessoensis])	None		0	0	0	0	0
Contig01158.g5	GO:0016021(cellular_component:integral component of membrane)			OPL21495.1(hypothetical protein AM593_06113, partial [Mytilus galloprovincialis])	None		0	0.0325	0.1725	0.29	0.0875
Contig01159.g1	GO:0016021(cellular_component:integral component of membrane)			XP_034334379.1(putative nuclease HARBI1 [Crassostrea gigas])	None		0	0	0.925	0	0.8525
Contig01160.g1	GO:0000221(cellular_component:vacuolar proton-transporting V-type ATPase, V1 domain); GO:0007165(biological_process:signal transduction); GO:0046961(molecular_function:proton-transporting ATPase activity, rotational mechanism)			OPL20706.1(hypothetical protein AM593_10605, partial [Mytilus galloprovincialis])	None	PF13676.7(TIR_2:TIR domain); PF00514.24(Arm:Armadillo/beta-catenin-like repeat)	0.0125	0	0	0.1025	0.235
Contig01160.g2	None	None	None	None	None	None	1.2675	0.2075	0	0.5875	0.07
Contig01161.g1				OPL24965.1(hypothetical protein AM593_01811, partial [Mytilus galloprovincialis])	None		0	0	0	0	0
Contig01162.g1	GO:0016021(cellular_component:integral component of membrane)			OPL33539.1(hypothetical protein AM593_05974, partial [Mytilus galloprovincialis])	None		0	0	0	0.12	0.1375
Contig01166.g1				OPL20447.1(hypothetical protein AM593_07619, partial [Mytilus galloprovincialis])	sp|Q7TPV2|DZIP3_MOUSE(E3 ubiquitin-protein ligase DZIP3 OS=Mus musculus OX=10090 GN=Dzip3 PE=1 SV=2)	PF12796.8(Ank_2:Ankyrin repeats (3 copies)); PF13637.7(Ank_4:Ankyrin repeats (many copies)); PF00023.31(Ank:Ankyrin repeat); PF13857.7(Ank_5:Ankyrin repeats (many copies)); PF13606.7(Ank_3:Ankyrin repeat); PF18738.2(HEPN_DZIP3:DZIP3/ hRUL138-like HEPN); PF00910.23(RNA_helicase:RNA helicase)	1.445	1.8675	0.3575	4.0625	2.32
Contig01166.g2	None			None	None	PF12796.8(Ank_2:Ankyrin repeats (3 copies)); PF13637.7(Ank_4:Ankyrin repeats (many copies)); PF00023.31(Ank:Ankyrin repeat); PF13857.7(Ank_5:Ankyrin repeats (many copies)); PF13606.7(Ank_3:Ankyrin repeat)	0.405	0.6175	0	0.6725	0.495
Contig01166.g3	None			None	None	PF12796.8(Ank_2:Ankyrin repeats (3 copies)); PF13637.7(Ank_4:Ankyrin repeats (many copies)); PF00023.31(Ank:Ankyrin repeat); PF13606.7(Ank_3:Ankyrin repeat); PF13857.7(Ank_5:Ankyrin repeats (many copies))	0.18	0.1525	0.0825	0.63	0.5675
Contig01167.g2	GO:0004930(molecular_function:G-protein coupled receptor activity); GO:0016021(cellular_component:integral component of membrane); GO:0005623(cellular_component:cell); GO:0045454(biological_process:cell redox homeostasis); GO:0015035(molecular_function:protein disulfide oxidoreductase activity); GO:0009055(molecular_function:electron carrier activity)		COG0695(O:Posttranslational modification, protein turnover, chaperones)	XP_013378772.1(glutaredoxin-1 [Lingula anatina])	sp|B7ZFT1|GLRX1_RHIID(Glutaredoxin-1 OS=Rhizophagus irregularis (strain DAOM 181602 / DAOM 197198 / MUCL 43194) OX=747089 GN=GRX1 PE=2 SV=3)	PF00462.25(Glutaredoxin:Glutaredoxin); PF05768.15(DUF836:Glutaredoxin-like domain (DUF836)); PF13098.7(Thioredoxin_2:Thioredoxin-like domain); PF13192.7(Thioredoxin_3:Thioredoxin domain); PF13905.7(Thioredoxin_8:Thioredoxin-like); PF01323.21(DSBA:DSBA-like thioredoxin domain)	224.548	250.57	134.89	158.145	98.4
Contig01167.g3			COG2801(L:Replication, recombination and repair); ENOG4111YDT(S:Function unknown); ENOG4111MYE(S:Function unknown); ENOG410ZYAK(S:Function unknown)	XP_034549867.1(uncharacterized protein K02A2.6-like [Notolabrus celidotus])	None		2.79	1.315	0.6275	2.9625	1.535
Contig01167.g4	GO:0016021(cellular_component:integral component of membrane); GO:0004168(molecular_function:dolichol kinase activity); GO:0043048(biological_process:dolichyl monophosphate biosynthetic process)	map00510(N-Glycan biosynthesis)	COG0170(I:Lipid transport and metabolism)	XP_033750307.1(dolichol kinase-like [Pecten maximus])	sp|Q58CR4|DOLK_BOVIN(Dolichol kinase OS=Bos taurus OX=9913 GN=DOLK PE=2 SV=1)		2.8	4.8575	5.01	4.705	6.0125
Contig01168.g1			COG5243(O:Posttranslational modification, protein turnover, chaperones)	XP_033748052.1(E3 ubiquitin-protein ligase CHFR-like isoform X1 [Pecten maximus])	sp|Q6P256|CHFR_XENTR(E3 ubiquitin-protein ligase CHFR OS=Xenopus tropicalis OX=8364 GN=chfr PE=2 SV=1)	PF13923.7(zf-C3HC4_2:Zinc finger, C3HC4 type (RING finger)); PF13639.7(zf-RING_2:Ring finger domain); PF13920.7(zf-C3HC4_3:Zinc finger, C3HC4 type (RING finger)); PF00097.26(zf-C3HC4:Zinc finger, C3HC4 type (RING finger)); PF14835.7(zf-RING_6:zf-RING of BARD1-type protein); PF14447.7(Prok-RING_4:Prokaryotic RING finger family 4); PF13445.7(zf-RING_UBOX:RING-type zinc-finger)	15.6375	9.31	4.8225	10.9625	9.5825
Contig01168.g2				OPL33483.1(hypothetical protein AM593_03113, partial [Mytilus galloprovincialis])	None	PF16026.6(MIEAP:Mitochondria-eating protein)	1.4175	0.86	0.53	2.3525	2.5075
Contig01171.g1	GO:0008270(molecular_function:zinc ion binding)		ENOG4112AST(S:Function unknown); ENOG410XT0R(S:Function unknown); COG5034(B:Chromatin structure and dynamics); ENOG410YXT3(S:Function unknown)	XP_014678535.1(PREDICTED: uncharacterized protein LOC106818334 [Priapulus caudatus])	None	PF09588.11(YqaJ:YqaJ-like viral recombinase domain)	1.115	0.3275	0	0.3675	0
Contig01171.g12	GO:0006281(biological_process:DNA repair); GO:0008270(molecular_function:zinc ion binding); GO:0003676(molecular_function:nucleic acid binding); GO:0003677(molecular_function:DNA binding)			XP_034324962.1(uncharacterized protein LOC117689141 [Crassostrea gigas])	None		0	0	0	0	0
Contig01171.g16			ENOG4111IWV(S:Function unknown); ENOG4111V7I(S:Function unknown)	XP_014678536.1(PREDICTED: uncharacterized protein LOC106818335 [Priapulus caudatus])	None	PF13613.7(HTH_Tnp_4:Helix-turn-helix of DDE superfamily endonuclease); PF13359.7(DDE_Tnp_4:DDE superfamily endonuclease)	0	0	0	0	0
Contig01171.g17	GO:0016021(cellular_component:integral component of membrane)			XP_014678536.1(PREDICTED: uncharacterized protein LOC106818335 [Priapulus caudatus])	None	PF13359.7(DDE_Tnp_4:DDE superfamily endonuclease)	0	0	0.09	0	0
Contig01171.g2	GO:0016787(molecular_function:hydrolase activity); GO:0042981(biological_process:regulation of apoptotic process)		COG0412(Q:Secondary metabolites biosynthesis, transport and catabolism)	XP_028396670.1(uncharacterized protein LOC114520569 [Dendronephthya gigantea])	sp|P46209|USF_AQUPY(Protein usf OS=Aquifex pyrophilus OX=2714 GN=usf PE=4 SV=1)	PF01738.19(DLH:Dienelactone hydrolase family)	0	0.15	0.1125	0.155	0.1375
Contig01171.g20	None			None	None	PF16297.6(DUF4939:Domain of unknown function (DUF4939))	0	0	0.0125	0	0
Contig01171.g4	GO:0008270(molecular_function:zinc ion binding); GO:0003676(molecular_function:nucleic acid binding)			XP_034324962.1(uncharacterized protein LOC117689141 [Crassostrea gigas])	None		0	0	0	0	0
Contig01171.g7	GO:0008270(molecular_function:zinc ion binding)		ENOG4112AST(S:Function unknown); ENOG410XT0R(S:Function unknown); COG5034(B:Chromatin structure and dynamics)	XP_014678535.1(PREDICTED: uncharacterized protein LOC106818334 [Priapulus caudatus])	None	PF09588.11(YqaJ:YqaJ-like viral recombinase domain)	0.3275	0	0	0.0225	0
Contig01171.g8	None	None	None	None	None	None	0	0	0	0	0
Contig01171.g9	GO:0016787(molecular_function:hydrolase activity)		COG0412(Q:Secondary metabolites biosynthesis, transport and catabolism)	XP_033727156.1(protein usf-like [Pecten maximus])	None	PF01738.19(DLH:Dienelactone hydrolase family)	0	0	0	0	0
Contig01178.g1			ENOG410ZMSJ(S:Function unknown)	XP_022312705.1(uncharacterized protein LOC111117757 [Crassostrea virginica])	None	PF06160.13(EzrA:Septation ring formation regulator, EzrA)	0.0525	0.0175	0	0	0.02
Contig01181.g2			ENOG410XR5B(S:Function unknown)	XP_033756465.1(transient receptor potential cation channel subfamily M member-like 2 isoform X1 [Pecten maximus])	sp|A0A0R4IMY7|TRPM2_DANRE(Transient receptor potential cation channel subfamily M member 2 OS=Danio rerio OX=7955 GN=trpm2 PE=1 SV=2)	PF18139.2(LSDAT_euk:SLOG in TRPM); PF18171.2(LSDAT_prok:SLOG in TRPM, prokaryote)	0	0	0	0	0.0475
Contig01181.g3	GO:0008239(molecular_function:dipeptidyl-peptidase activity); GO:0008235(molecular_function:metalloexopeptidase activity); GO:0005216(molecular_function:ion channel activity); GO:0016805(molecular_function:dipeptidase activity); GO:0016021(cellular_component:integral component of membrane)		ENOG410XR5B(S:Function unknown)	XP_021378399.1(transient receptor potential cation channel subfamily M member 1-like isoform X2 [Mizuhopecten yessoensis])	sp|A7T1N0|TMP2L_NEMVE(Transient receptor potential cation channel subfamily M member-like 2 OS=Nematostella vectensis OX=45351 GN=TRPM2 PE=1 SV=1)	PF18139.2(LSDAT_euk:SLOG in TRPM); PF18171.2(LSDAT_prok:SLOG in TRPM, prokaryote); PF00520.32(Ion_trans:Ion transport protein)	0.005	0.02	0	0.06	0.075
Contig01182.g1	GO:0003677(molecular_function:DNA binding)			XP_022327020.1(uncharacterized protein LOC111126573 [Crassostrea virginica])	None	PF05485.13(THAP:THAP domain)	49.64	43.815	15.1575	53.05	32.745
Contig01184.g10	GO:0008270(molecular_function:zinc ion binding)		ENOG411271T(S:Function unknown)	XP_022297435.1(uncharacterized protein LOC111106864 [Crassostrea virginica])	None	PF09588.11(YqaJ:YqaJ-like viral recombinase domain)	0	0	0	0.04	0.08
Contig01184.g11	GO:0008270(molecular_function:zinc ion binding)			XP_022300091.1(uncharacterized protein LOC111108471 isoform X2 [Crassostrea virginica])	None		0	0.0725	0	0	0
Contig01184.g12	GO:0006353(biological_process:DNA-templated transcription, termination)		ENOG410YJD2(S:Function unknown); ENOG410YSNN(S:Function unknown); ENOG410Z25J(S:Function unknown)	PAA77928.1(hypothetical protein BOX15_Mlig019720g4 [Macrostomum lignano])	None		0.93	1.2075	1.2525	4.3725	3.455
Contig01184.g7	None	None	None	None	None	None	0.0625	0.2125	0.2	0.05	0.1975
Contig01184.g9	GO:0003677(molecular_function:DNA binding)		ENOG4111IWV(S:Function unknown)	XP_022295565.1(uncharacterized protein LOC111105514 [Crassostrea virginica])	None	PF13359.7(DDE_Tnp_4:DDE superfamily endonuclease); PF05485.13(THAP:THAP domain); PF13613.7(HTH_Tnp_4:Helix-turn-helix of DDE superfamily endonuclease); PF01609.22(DDE_Tnp_1:Transposase DDE domain)	0.02	0.1225	0.095	0.13	0.0775
Contig01188.g2	GO:0004930(molecular_function:G-protein coupled receptor activity); GO:0016021(cellular_component:integral component of membrane); GO:0007166(biological_process:cell surface receptor signaling pathway)			XP_033746939.1(uncharacterized protein LOC117332163 [Pecten maximus])	None		0.0775	0.16	0.0075	0.3375	0.125
Contig01188.g3			ENOG410ZYS4(S:Function unknown)	XP_033647456.1(ficolin-1-like [Asterias rubens])	sp|Q5I2E5|FCN2_BOVIN(Ficolin-2 OS=Bos taurus OX=9913 GN=FCN2 PE=2 SV=1)	PF00147.19(Fibrinogen_C:Fibrinogen beta and gamma chains, C-terminal globular domain)	2.0625	1.5975	0.415	0.35	0.865
Contig01188.g4	None	None	None	None	None	None	0	0	0	0	0
Contig01189.g1			ENOG410XPJK(S:Function unknown); ENOG410ZRNX(S:Function unknown)	XP_019926950.2(arrestin domain-containing protein A isoform X1 [Crassostrea gigas])	sp|Q54CH1|ADCA_DICDI(Arrestin domain-containing protein A OS=Dictyostelium discoideum OX=44689 GN=adcA PE=1 SV=1)	PF00339.30(Arrestin_N:Arrestin (or S-antigen), N-terminal domain); PF02752.23(Arrestin_C:Arrestin (or S-antigen), C-terminal domain)	54.27	29.805	9.7375	32.5	22.175
Contig01189.g2	GO:0098789(biological_process:pre-mRNA cleavage required for polyadenylation); GO:0008270(molecular_function:zinc ion binding); GO:0003676(molecular_function:nucleic acid binding)	map05164(Influenza A); map03015(mRNA surveillance pathway)	COG5084(S:Function unknown)	RUS91371.1(hypothetical protein EGW08_000888 [Elysia chlorotica])	sp|O19137|CPSF4_BOVIN(Cleavage and polyadenylation specificity factor subunit 4 OS=Bos taurus OX=9913 GN=CPSF4 PE=1 SV=1)	PF18345.2(zf_CCCH_4:Zinc finger domain); PF15663.6(zf-CCCH_3:Zinc-finger containing family); PF00642.25(zf-CCCH:Zinc finger C-x8-C-x5-C-x3-H type (and similar)); PF14608.7(zf-CCCH_2:RNA-binding, Nab2-type zinc finger); PF10650.10(zf-C3H1:Putative zinc-finger domain)	4.18	1.385	0.72	2.04	2.6125
Contig01190.g1				OPL21505.1(hypothetical protein AM593_05592, partial [Mytilus galloprovincialis])	None	PF18738.2(HEPN_DZIP3:DZIP3/ hRUL138-like HEPN)	0.0175	1.4425	0.45	4.6275	3.6025
Contig01190.g2	GO:0008270(molecular_function:zinc ion binding)			OPL21166.1(hypothetical protein AM593_05182, partial [Mytilus galloprovincialis])	None	PF13360.7(PQQ_2:PQQ-like domain)	0.1325	1.14	0.5525	8.0075	8.3775
Contig01192.g1	GO:0022857(molecular_function:transmembrane transporter activity); GO:0016021(cellular_component:integral component of membrane)		COG0477(S:Function unknown)	XP_034330521.1(monocarboxylate transporter 12-like [Crassostrea gigas])	sp|Q6GM59|MOT12_XENLA(Monocarboxylate transporter 12 OS=Xenopus laevis OX=8355 GN=slc16a12 PE=2 SV=1)	PF07690.17(MFS_1:Major Facilitator Superfamily)	16.8175	2.15	0.1325	0.405	0.315
Contig01192.g2	GO:0022857(molecular_function:transmembrane transporter activity); GO:0016021(cellular_component:integral component of membrane)		ENOG410ZX24(G:Carbohydrate transport and metabolism); COG0477(G:Carbohydrate transport and metabolism)	XP_021376236.1(monocarboxylate transporter 7-like [Mizuhopecten yessoensis])	sp|Q6GM59|MOT12_XENLA(Monocarboxylate transporter 12 OS=Xenopus laevis OX=8355 GN=slc16a12 PE=2 SV=1)	PF07690.17(MFS_1:Major Facilitator Superfamily); PF12832.8(MFS_1_like:MFS_1 like family)	0	0.0825	0	0	0.13
Contig01194.g1	GO:0090263(biological_process:positive regulation of canonical Wnt signaling pathway); GO:0061663(molecular_function:NEDD8 ligase activity); GO:0046673(biological_process:negative regulation of compound eye retinal cell programmed cell death); GO:0007289(biological_process:spermatid nucleus differentiation); GO:0007298(biological_process:border follicle cell migration); GO:0070936(biological_proc…	map04120(Ubiquitin mediated proteolysis); map05200(Pathways in cancer); map05145(Toxoplasmosis); map04215(Apoptosis - multiple species); map05222(Small cell lung cancer)	ENOG410YPNM(O:Posttranslational modification, protein turnover, chaperones)	XP_018566784.1(putative inhibitor of apoptosis isoform X1 [Anoplophora glabripennis])	sp|Q24306|DIAP1_DROME(Death-associated inhibitor of apoptosis 1 OS=Drosophila melanogaster OX=7227 GN=Diap1 PE=1 SV=2)	PF00653.22(BIR:Inhibitor of Apoptosis domain)	0	0	0	0	0
Contig01195.g1				XP_011437480.2(uncharacterized protein LOC105335349 [Crassostrea gigas])	None		0.095	0.18	0.1475	0.3525	0.3175
Contig01195.g2	GO:0003678(molecular_function:DNA helicase activity); GO:0006310(biological_process:DNA recombination); GO:0000723(biological_process:telomere maintenance); GO:0005524(molecular_function:ATP binding); GO:0006281(biological_process:DNA repair)		COG0507(O:Posttranslational modification, protein turnover, chaperones)	XP_022297790.1(uncharacterized protein LOC111107103 [Crassostrea virginica])	sp|Q5AXT5|PIF1_EMENI(ATP-dependent DNA helicase PIF1 OS=Emericella nidulans (strain FGSC A4 / ATCC 38163 / CBS 112.46 / NRRL 194 / M139) OX=227321 GN=pif1 PE=3 SV=2)	PF05970.15(PIF1:PIF1-like helicase); PF14214.7(Helitron_like_N:Helitron helicase-like domain at N-terminus); PF13604.7(AAA_30:AAA domain); PF04843.13(Herpes_teg_N:Herpesvirus tegument protein, N-terminal conserved region); PF13245.7(AAA_19:AAA domain); PF13401.7(AAA_22:AAA domain); PF14529.7(Exo_endo_phos_2:Endonuclease-reverse transcriptase)	0.0675	0.0125	0.0025	0.085	0.055
Contig01199.g1				XP_011456860.2(uncharacterized protein LOC105348944 [Crassostrea gigas])	None		0	0.1625	0.0225	0.1875	0.0975
Contig01202.g1		map04918(Thyroid hormone synthesis); map04979(Cholesterol metabolism); map04340(Hedgehog signaling pathway)	ENOG410XP34(L:Replication, recombination and repair)	XP_029188323.1(low-density lipoprotein receptor-related protein 2-like, partial [Acropora millepora])	None	PF16472.6(DUF5050:Domain of unknown function (DUF5050)); PF00058.18(Ldl_recept_b:Low-density lipoprotein receptor repeat class B)	0	0	0	0	0.2075
Contig01203.g1	GO:0016021(cellular_component:integral component of membrane)			XP_019627147.1(PREDICTED: uncharacterized protein LOC109472016 [Branchiostoma belcheri])	None		0	0	0	0.02	0
Contig01203.g3	None	None	None	None	None	None	0	0	0	0	0
Contig01204.g1				XP_009063973.1(hypothetical protein LOTGIDRAFT_167841 [Lottia gigantea])	None	PF05531.13(NPV_P10:Nucleopolyhedrovirus P10 protein); PF09728.10(Taxilin:Myosin-like coiled-coil protein); PF05335.14(DUF745:Protein of unknown function (DUF745))	1.045	0.93	0.3775	0.6825	0.34
Contig01204.g10	GO:0015074(biological_process:DNA integration); GO:0004190(molecular_function:aspartic-type endopeptidase activity); GO:0003676(molecular_function:nucleic acid binding)			XP_022520345.1(uncharacterized protein LOC111190913 [Astyanax mexicanus])	sp|P10394|POL4_DROME(Retrovirus-related Pol polyprotein from transposon 412 OS=Drosophila melanogaster OX=7227 GN=POL PE=4 SV=1)	PF17921.2(Integrase_H2C2:Integrase zinc binding domain); PF00665.27(rve:Integrase core domain); PF00098.24(zf-CCHC:Zinc knuckle); PF03732.18(Retrotrans_gag:Retrotransposon gag protein)	0	0.005	0	0.005	0
Contig01204.g12	GO:0006310(biological_process:DNA recombination); GO:0015074(biological_process:DNA integration); GO:0042981(biological_process:regulation of apoptotic process); GO:0003677(molecular_function:DNA binding)			KXJ17557.1(hypothetical protein AC249_AIPGENE14757 [Exaiptasia pallida])	None		0	0.195	0.53	0.17	0.1775
Contig01204.g3			ENOG410ZJFY(S:Function unknown)	XP_034315726.1(uncharacterized protein LOC117685447 [Crassostrea gigas])	None		0.2825	0	0.1675	0.2025	0
Contig01204.g5				XP_030842068.1(uncharacterized protein LOC105445405 [Strongylocentrotus purpuratus])	None		0	0	0	0.015	0.0275
Contig01204.g8	GO:0016888(molecular_function:endodeoxyribonuclease activity, producing 5'-phosphomonoesters)		COG0084(L:Replication, recombination and repair)	XP_021356386.1(putative deoxyribonuclease TATDN2 [Mizuhopecten yessoensis])	sp|B2VG45|TATD_ERWT9(3'-5' ssDNA/RNA exonuclease TatD OS=Erwinia tasmaniensis (strain DSM 17950 / CIP 109463 / Et1/99) OX=465817 GN=tatD PE=3 SV=1)	PF01026.22(TatD_DNase:TatD related DNase)	0.03	0	0.045	0	0
Contig01205.g1	None		ENOG410Y8FN(S:Function unknown); COG0463(S:Function unknown)	None	None	PF14305.7(ATPgrasp_TupA:TupA-like ATPgrasp)	0	0.0725	0	0.155	0
Contig01206.g1	None	None	None	None	None	None	0	0	0.05	1.5775	1.04
Contig01208.g1	GO:0016301(molecular_function:kinase activity); GO:0007165(biological_process:signal transduction); GO:0005509(molecular_function:calcium ion binding); GO:0005525(molecular_function:GTP binding)		ENOG410XPTU(S:Function unknown); COG4886(S:Function unknown); COG0666(S:Function unknown)	OPL20638.1(hypothetical protein AM593_02544, partial [Mytilus galloprovincialis])	sp|Q55E58|PATS1_DICDI(Probable serine/threonine-protein kinase pats1 OS=Dictyostelium discoideum OX=44689 GN=pats1 PE=3 SV=1)	PF08477.14(Roc:Ras of Complex, Roc, domain of DAPkinase); PF16095.6(COR:C-terminal of Roc, COR, domain); PF00071.23(Ras:Ras family); PF00025.22(Arf:ADP-ribosylation factor family); PF01926.24(MMR_HSR1:50S ribosome-binding GTPase)	1.82	0.53	0.5325	2.9125	2.42
Contig01208.g2	None	None	None	None	None	None	0	0	0	0	0
Contig01208.g3				XP_033725290.1(uncharacterized protein LOC117315253 [Pecten maximus])	None	PF14262.7(Cthe_2159:Carbohydrate-binding domain-containing protein Cthe_2159); PF10106.10(DUF2345:Uncharacterized protein conserved in bacteria (DUF2345))	38.825	6.4675	11.6275	14.0725	6.375
Contig01208.g4	None	None	None	None	None	None	0	0	0	0	0
Contig01211.g1	GO:0005506(molecular_function:iron ion binding); GO:0016705(molecular_function:oxidoreductase activity, acting on paired donors, with incorporation or reduction of molecular oxygen); GO:0020037(molecular_function:heme binding)			OPL21568.1(hypothetical protein AM593_10432, partial [Mytilus galloprovincialis])	None		0	0	0	0	0
Contig01211.g2	GO:0030500(biological_process:regulation of bone mineralization); GO:0062023(cellular_component:collagen-containing extracellular matrix); GO:0061303(biological_process:cornea development in camera-type eye)		COG4886(S:Function unknown)	XP_002937114.3(keratocan isoform X1 [Xenopus tropicalis])	None	PF13855.7(LRR_8:Leucine rich repeat); PF12799.8(LRR_4:Leucine Rich repeats (2 copies)); PF13306.7(LRR_5:BspA type Leucine rich repeat region (6 copies))	0	0.9875	0.195	5.93	1.1275
Contig01212.g3	GO:0004190(molecular_function:aspartic-type endopeptidase activity); GO:0008270(molecular_function:zinc ion binding); GO:0003676(molecular_function:nucleic acid binding)			XP_033761565.1(uncharacterized protein LOC117343329 [Pecten maximus])	None		0	0	0	0.195	0.17
Contig01213.g1			COG0443(S:Function unknown)	XP_011456832.2(heat shock 70 kDa protein 12A [Crassostrea gigas])	sp|Q8K0U4|HS12A_MOUSE(Heat shock 70 kDa protein 12A OS=Mus musculus OX=10090 GN=Hspa12a PE=1 SV=1)	PF00012.21(HSP70:Hsp70 protein)	0	0.0125	0	0.0525	0.0675
Contig01213.g2	GO:0015074(biological_process:DNA integration); GO:0005634(cellular_component:nucleus); GO:0003676(molecular_function:nucleic acid binding)		COG2801(O:Posttranslational modification, protein turnover, chaperones)	XP_034317581.1(uncharacterized protein LOC117686555 [Crassostrea gigas])	None		0.1775	0	0	0	0
Contig01213.g3	GO:0006353(biological_process:DNA-templated transcription, termination)		ENOG410YSNN(S:Function unknown); ENOG410Z25J(S:Function unknown)	PFX22858.1(hypothetical protein AWC38_SpisGene12630 [Stylophora pistillata])	None		0	0	0	0	0
Contig01213.g7	GO:0016021(cellular_component:integral component of membrane); GO:0003676(molecular_function:nucleic acid binding)	map04146(Peroxisome)	COG2801(S:Function unknown)	XP_034316300.1(uncharacterized protein LOC117685844 [Crassostrea gigas])	sp|P10394|POL4_DROME(Retrovirus-related Pol polyprotein from transposon 412 OS=Drosophila melanogaster OX=7227 GN=POL PE=4 SV=1)	PF13975.7(gag-asp_proteas:gag-polyprotein putative aspartyl protease); PF08284.12(RVP_2:Retroviral aspartyl protease); PF09668.11(Asp_protease:Aspartyl protease)	0.05	0.025	0.0325	0	0
Contig01216.g1	GO:0015074(biological_process:DNA integration); GO:0004190(molecular_function:aspartic-type endopeptidase activity); GO:0008270(molecular_function:zinc ion binding); GO:0003676(molecular_function:nucleic acid binding)			XP_021375759.1(uncharacterized protein LOC110464694 [Mizuhopecten yessoensis])	None	PF13975.7(gag-asp_proteas:gag-polyprotein putative aspartyl protease); PF13650.7(Asp_protease_2:Aspartyl protease); PF08284.12(RVP_2:Retroviral aspartyl protease); PF09668.11(Asp_protease:Aspartyl protease); PF05585.13(DUF1758:Putative peptidase (DUF1758))	0.185	0.03	0.0125	0.07	0.025
Contig01219.g1			ENOG410XNRJ(S:Function unknown)	OPL33414.1(hypothetical protein AM593_08161, partial [Mytilus galloprovincialis])	None	PF03281.15(Mab-21:Mab-21 protein)	0.01	0.01	0.01	0.03	0.05
Contig01219.g2			ENOG411206Y(S:Function unknown); ENOG4111YPJ(S:Function unknown); ENOG410XRA9(S:Function unknown)	XP_034317149.1(protein ALP1-like isoform X1 [Crassostrea gigas])	sp|Q8BR93|HARB1_MOUSE(Putative nuclease HARBI1 OS=Mus musculus OX=10090 GN=Harbi1 PE=2 SV=1)	PF13359.7(DDE_Tnp_4:DDE superfamily endonuclease)	0.0875	0	0.04	0	0.0425
Contig01219.g4	GO:0032502(biological_process:developmental process); GO:0016021(cellular_component:integral component of membrane); GO:0048029(molecular_function:monosaccharide binding); GO:0005615(cellular_component:extracellular space)		ENOG4111RKK(S:Function unknown)	OPL20968.1(hypothetical protein AM593_01958, partial [Mytilus galloprovincialis])	None		0.1725	1.6275	1.165	3.975	7.2025
Contig01220.g2				OPL32611.1(hypothetical protein AM593_01371, partial [Mytilus galloprovincialis])	None		0.21	1.8425	1.7625	4.3075	6.325
Contig01222.g3				XP_011450623.2(zinc finger MYM-type protein 3 [Crassostrea gigas])	None		0	0	0	0	0
Contig01222.g4		map00140(Steroid hormone biosynthesis)	ENOG4111H56(S:Function unknown)	XP_011449122.2(sulfotransferase 1E1 [Crassostrea gigas])	sp|P52844|ST1E1_RAT(Sulfotransferase 1E1 OS=Rattus norvegicus OX=10116 GN=Sult1e1 PE=1 SV=1)	PF00685.28(Sulfotransfer_1:Sulfotransferase domain)	0	0	0.1	0.39	0.07
Contig01222.g5	GO:0008146(molecular_function:sulfotransferase activity)		ENOG4111H56(S:Function unknown)	XP_034308876.1(sulfotransferase family cytosolic 1B member 1 isoform X4 [Crassostrea gigas])	sp|P52840|ST1A1_MOUSE(Sulfotransferase 1A1 OS=Mus musculus OX=10090 GN=Sult1a1 PE=1 SV=1)	PF00685.28(Sulfotransfer_1:Sulfotransferase domain); PF13469.7(Sulfotransfer_3:Sulfotransferase family)	0	0.2075	0	0.3825	0
Contig01222.g6	None	None	None	None	None	None	0	0	0	0	0
Contig01223.g2	None	None	None	None	None	None	0	0	0	0.365	0
Contig01226.g1	GO:0047453(molecular_function:ATP-dependent NAD(P)H-hydrate dehydratase activity); GO:0052855(molecular_function:ADP-dependent NAD(P)H-hydrate dehydratase activity); GO:0046496(biological_process:nicotinamide nucleotide metabolic process); GO:0005524(molecular_function:ATP binding)		ENOG410ZRUD(S:Function unknown)	RXN04614.1(zinc finger and SCAN domain-containing 29-like protein [Labeo rohita])	None	PF13837.7(Myb_DNA-bind_4:Myb/SANT-like DNA-binding domain)	0.415	0.0525	0.045	0.1525	0.2825
Contig01226.g11	GO:0015074(biological_process:DNA integration); GO:0004190(molecular_function:aspartic-type endopeptidase activity); GO:0008270(molecular_function:zinc ion binding); GO:0003676(molecular_function:nucleic acid binding)			XP_021349841.1(uncharacterized protein LOC110448106 [Mizuhopecten yessoensis])	sp|Q99315|YG31B_YEAST(Transposon Ty3-G Gag-Pol polyprotein OS=Saccharomyces cerevisiae (strain ATCC 204508 / S288c) OX=559292 GN=TY3B-G PE=1 SV=3)		0.0225	0.0175	0	0	0
Contig01226.g12				OWF55812.1(hypothetical protein KP79_PYT10853 [Mizuhopecten yessoensis])	None		0	0	0	0	0
Contig01226.g3	GO:0003676(molecular_function:nucleic acid binding)			XP_022306104.1(uncharacterized protein LOC111112685 isoform X1 [Crassostrea virginica])	None		0.105	0.1575	0.0625	0.3375	0.1375
Contig01226.g6	GO:0016021(cellular_component:integral component of membrane); GO:0003676(molecular_function:nucleic acid binding)			XP_022306104.1(uncharacterized protein LOC111112685 isoform X1 [Crassostrea virginica])	None		0.0725	0	0	0	0
Contig01226.g8	GO:0016888(molecular_function:endodeoxyribonuclease activity, producing 5'-phosphomonoesters); GO:0016788(molecular_function:hydrolase activity, acting on ester bonds)		COG0084(L:Replication, recombination and repair)	XP_034319190.1(uncharacterized protein LOC105322743 [Crassostrea gigas])	sp|Q93075|TATD2_HUMAN(Putative deoxyribonuclease TATDN2 OS=Homo sapiens OX=9606 GN=TATDN2 PE=1 SV=2)	PF01026.22(TatD_DNase:TatD related DNase)	0.0975	0.0125	0	0.055	0.025
Contig01226.g9			ENOG410Y0AA(S:Function unknown)	XP_022311125.1(uncharacterized protein LOC111116425 [Crassostrea virginica])	None	PF18697.2(MLVIN_C:Murine leukemia virus (MLV) integrase (IN) C-terminal domain)	0.02	0	0	0	0
Contig01228.g2	GO:0016021(cellular_component:integral component of membrane)	map04514(Cell adhesion molecules (CAMs)); map05020(Prion diseases)	ENOG410XNZS(S:Function unknown); ENOG410XRJN(S:Function unknown)	XP_021372895.1(nephrin-like [Mizuhopecten yessoensis])	sp|Q967D7|TUTL_DROME(Protein turtle OS=Drosophila melanogaster OX=7227 GN=tutl PE=1 SV=2)	PF13927.7(Ig_3:Immunoglobulin domain); PF13895.7(Ig_2:Immunoglobulin domain); PF00047.26(ig:Immunoglobulin domain); PF07679.17(I-set:Immunoglobulin I-set domain); PF07686.18(V-set:Immunoglobulin V-set domain)	0	0	0	0.11	0.0675
Contig01228.g3	None	None	None	None	None	None	0	0	0	0.69	0
Contig01228.g4	GO:0005179(molecular_function:hormone activity); GO:0003682(molecular_function:chromatin binding); GO:0071821(cellular_component:FANCM-MHF complex); GO:0006281(biological_process:DNA repair); GO:0000712(biological_process:resolution of meiotic recombination intermediates); GO:0005576(cellular_component:extracellular region); GO:0003690(molecular_function:double-stranded DNA binding); GO:0046982(m…	map03460(Fanconi anemia pathway)	ENOG410XX38(S:Function unknown)	XP_022327579.1(centromere protein S-like [Crassostrea virginica])	sp|Q8N2Z9|CENPS_HUMAN(Centromere protein S OS=Homo sapiens OX=9606 GN=CENPS PE=1 SV=1)	PF15630.7(CENP-S:CENP-S protein); PF15511.7(CENP-T_C:Centromere kinetochore component CENP-T histone fold); PF07524.14(Bromo_TP:Bromodomain associated)	5.46	4.07	1.015	1.32	1.265
Contig01229.g1	GO:0016021(cellular_component:integral component of membrane)		ENOG410XQ01(S:Function unknown)	XP_034311769.1(cell surface hyaluronidase [Crassostrea gigas])	sp|Q9UHN6|CEIP2_HUMAN(Cell surface hyaluronidase OS=Homo sapiens OX=9606 GN=CEMIP2 PE=1 SV=1)		21.725	90.48	44.3975	64.59	13.9175
Contig01229.g2	GO:0016021(cellular_component:integral component of membrane)		ENOG410XQ01(S:Function unknown)	XP_034311599.1(cell migration-inducing and hyaluronan-binding protein-like [Crassostrea gigas])	sp|A3KPQ7|CEIP2_DANRE(Cell surface hyaluronidase OS=Danio rerio OX=7955 GN=cemip2 PE=1 SV=1)	PF10162.10(G8:G8 domain); PF15711.6(ILEI:Interleukin-like EMT inducer)	3.075	24.915	5.0175	6.44	0.055
Contig01229.g4	GO:0005739(cellular_component:mitochondrion); GO:0000175(molecular_function:3'-5'-exoribonuclease activity)			XP_021339820.1(uncharacterized protein LOC110441045 [Mizuhopecten yessoensis])	None		0	0	0.02	0.0725	0.06
Contig01230.g1	GO:0016787(molecular_function:hydrolase activity); GO:0003677(molecular_function:DNA binding); GO:0003676(molecular_function:nucleic acid binding); GO:0005524(molecular_function:ATP binding); GO:0004386(molecular_function:helicase activity)	map05164(Influenza A); map05162(Measles); map05160(Hepatitis C); map05161(Hepatitis B); map05168(Herpes simplex virus 1 infection); map05169(Epstein-Barr virus infection); map04622(RIG-I-like receptor signaling pathway); map04623(Cytosolic DNA-sensing pathway); map04064(NF-kappa B signaling pathway)	COG1111(S:Function unknown)	OPL33041.1(dicer (drh-1)-like related helicase family member, partial [Mytilus galloprovincialis])	sp|O95786|DDX58_HUMAN(Antiviral innate immune response receptor RIG-I OS=Homo sapiens OX=9606 GN=DDX58 PE=1 SV=2)	PF00271.32(Helicase_C:Helicase conserved C-terminal domain); PF11648.9(RIG-I_C-RD:C-terminal domain of RIG-I); PF18119.2(RIG-I_C:RIG-I receptor C-terminal domain); PF00270.30(DEAD:DEAD/DEAH box helicase)	0.5275	0.2325	0.5725	28.0575	7.79
Contig01230.g2	None	None	None	None	None	None	0	0	0	0	0
[truncated: 36,702 more rows]
